# Supplementary material for: A Support Vector Machine based method to distinguish long non-coding RNAs from protein coding transcripts
Source: BMC Genomics. 2017 Oct 18;18:804. doi: 10.1186/s12864-017-4178-4 (PMC5648457; doi:10.1186/s12864-017-4178-4)
Supplement: Supplementary file 1 — This file shows the results of the PCA analysis. The sheets are organized by data sets and PCA results. For example, "GRCh37 PCA Explained" contains the explained data for each component obtained from the GRCh37 data. The PCA results are "PCA Explained", "Loadings" and "Attributes", containing the screeplot of the explained data, the loadings of the nucleotide pattern frequencies, and the selected attributes, respectively. This three sheets are available for each case study, GRCh37, GRCh38, GRCm38, GRCh37/GRCm38, GRCh38/GRCm38 and GRCm30/GRCz10. (XLSX 389 kb) [file 12864_2017_4178_MOESM1_ESM.xlsx]

## Sheet: GRCh37 PCA Explained
	Explained Data	Total Explained Data
Comp.1	0.439885	0.439885
Comp.2	0.108662	0.548547
Comp.3	0.0604532	0.609
Comp.4	0.0476475	0.656648
Comp.5	0.0288393	0.685487
Comp.6	0.0270157	0.712503
Comp.7	0.0234345	0.735937
Comp.8	0.0216571	0.757594
Comp.9	0.0194321	0.777026
Comp.10	0.0142547	0.791281
Comp.11	0.0134815	0.804763
Comp.12	0.0111152	0.815878
Comp.13	0.00648808	0.822366
Comp.14	0.00626916	0.828635
Comp.15	0.00547442	0.83411
Comp.16	0.00521748	0.839327
Comp.17	0.00479031	0.844117
Comp.18	0.00455904	0.848676
Comp.19	0.00440064	0.853077
Comp.20	0.0042732	0.85735
Comp.21	0.00415878	0.861509
Comp.22	0.00407162	0.865581
Comp.23	0.00402959	0.86961
Comp.24	0.00391033	0.873521
Comp.25	0.00369687	0.877217
Comp.26	0.00356956	0.880787
Comp.27	0.00347053	0.884257
Comp.28	0.00337032	0.887628
Comp.29	0.00333532	0.890963
Comp.30	0.00324856	0.894212
Comp.31	0.00299507	0.897207
Comp.32	0.00292156	0.900128
Comp.33	0.00290052	0.903029
Comp.34	0.00269617	0.905725
Comp.35	0.00257314	0.908298
Comp.36	0.00250375	0.910802
Comp.37	0.00245564	0.913258
Comp.38	0.0022528	0.91551
Comp.39	0.00217092	0.917681
Comp.40	0.00208205	0.919763
Comp.41	0.00205567	0.921819
Comp.42	0.00180047	0.923619
Comp.43	0.00169746	0.925317
Comp.44	0.00165647	0.926973
Comp.45	0.0016159	0.928589
Comp.46	0.00145677	0.930046
Comp.47	0.00142325	0.931469
Comp.48	0.00133571	0.932805
Comp.49	0.00127916	0.934084
Comp.50	0.00109051	0.935175
Comp.51	0.00102008	0.936195
Comp.52	0.000984092	0.937179
Comp.53	0.0009528	0.938132
Comp.54	0.00093956	0.939071
Comp.55	0.000919076	0.93999
Comp.56	0.000906557	0.940897
Comp.57	0.000898933	0.941796
Comp.58	0.000846398	0.942642
Comp.59	0.000841195	0.943483
Comp.60	0.000810111	0.944293
Comp.61	0.000789699	0.945083
Comp.62	0.000783356	0.945867
Comp.63	0.000768189	0.946635
Comp.64	0.000762657	0.947397
Comp.65	0.000755663	0.948153
Comp.66	0.000750057	0.948903
Comp.67	0.000736299	0.949639
Comp.68	0.000724187	0.950364
Comp.69	0.000717566	0.951081
Comp.70	0.00071059	0.951792
Comp.71	0.000699071	0.952491
Comp.72	0.000689394	0.95318
Comp.73	0.000687708	0.953868
Comp.74	0.000679882	0.954548
Comp.75	0.000670717	0.955218
Comp.76	0.000664877	0.955883
Comp.77	0.000661198	0.956545
Comp.78	0.00065466	0.957199
Comp.79	0.000647609	0.957847
Comp.80	0.000642142	0.958489
Comp.81	0.000639829	0.959129
Comp.82	0.000635353	0.959764
Comp.83	0.000622952	0.960387
Comp.84	0.000617608	0.961005
Comp.85	0.000615052	0.96162
Comp.86	0.000604723	0.962224
Comp.87	0.000594906	0.962819
Comp.88	0.00058932	0.963409
Comp.89	0.000584679	0.963993
Comp.90	0.000577716	0.964571
Comp.91	0.00056694	0.965138
Comp.92	0.000560557	0.965699
Comp.93	0.000558035	0.966257
Comp.94	0.000557359	0.966814
Comp.95	0.000549054	0.967363
Comp.96	0.000544779	0.967908
Comp.97	0.000541731	0.96845
Comp.98	0.000533288	0.968983
Comp.99	0.000531437	0.969514
Comp.100	0.000527017	0.970041
Comp.101	0.000526571	0.970568
Comp.102	0.000520874	0.971089
Comp.103	0.00051278	0.971602
Comp.104	0.00051123	0.972113
Comp.105	0.000504273	0.972617
Comp.106	0.000499584	0.973117
Comp.107	0.000496779	0.973613
Comp.108	0.000494393	0.974108
Comp.109	0.000492196	0.9746
Comp.110	0.000487096	0.975087
Comp.111	0.000479899	0.975567
Comp.112	0.000478166	0.976045
Comp.113	0.000472837	0.976518
Comp.114	0.000468568	0.976987
Comp.115	0.000465229	0.977452
Comp.116	0.000455642	0.977907
Comp.117	0.000448151	0.978356
Comp.118	0.000447257	0.978803
Comp.119	0.000438932	0.979242
Comp.120	0.000437389	0.979679
Comp.121	0.00042822	0.980107
Comp.122	0.000424249	0.980532
Comp.123	0.000421895	0.980954
Comp.124	0.000417651	0.981371
Comp.125	0.000407602	0.981779
Comp.126	0.000404412	0.982183
Comp.127	0.000401559	0.982585
Comp.128	0.000394095	0.982979
Comp.129	0.000392368	0.983371
Comp.130	0.000388544	0.98376
Comp.131	0.000377259	0.984137
Comp.132	0.000370156	0.984507
Comp.133	0.000368116	0.984875
Comp.134	0.000364371	0.98524
Comp.135	0.000360573	0.9856
Comp.136	0.000357759	0.985958
Comp.137	0.000352679	0.986311
Comp.138	0.000343672	0.986654
Comp.139	0.000341802	0.986996
Comp.140	0.000338659	0.987335
Comp.141	0.000335039	0.98767
Comp.142	0.000329934	0.988
Comp.143	0.000328323	0.988328
Comp.144	0.000324628	0.988653
Comp.145	0.000323883	0.988977
Comp.146	0.00031988	0.989296
Comp.147	0.000312904	0.989609
Comp.148	0.000311691	0.989921
Comp.149	0.000308915	0.99023
Comp.150	0.000305152	0.990535
Comp.151	0.000298848	0.990834
Comp.152	0.00029068	0.991125
Comp.153	0.000287104	0.991412
Comp.154	0.000284184	0.991696
Comp.155	0.000281823	0.991978
Comp.156	0.000277189	0.992255
Comp.157	0.000275878	0.992531
Comp.158	0.00027328	0.992804
Comp.159	0.000270866	0.993075
Comp.160	0.000264953	0.99334
Comp.161	0.000260962	0.993601
Comp.162	0.000258621	0.99386
Comp.163	0.00025606	0.994116
Comp.164	0.000249067	0.994365
Comp.165	0.000246772	0.994611
Comp.166	0.000245955	0.994857
Comp.167	0.00023807	0.995095
Comp.168	0.000232094	0.995328
Comp.169	0.000229316	0.995557
Comp.170	0.000227831	0.995785
Comp.171	0.000224043	0.996009
Comp.172	0.000219016	0.996228
Comp.173	0.000214536	0.996442
Comp.174	0.000208425	0.996651
Comp.175	0.000206765	0.996857
Comp.176	0.000205721	0.997063
Comp.177	0.000198791	0.997262
Comp.178	0.000196596	0.997459
Comp.179	0.000193397	0.997652
Comp.180	0.000192475	0.997844
Comp.181	0.000190585	0.998035
Comp.182	0.000182862	0.998218
Comp.183	0.000181236	0.998399
Comp.184	0.000175934	0.998575
Comp.185	0.000170993	0.998746
Comp.186	0.000165482	0.998912
Comp.187	0.00016414	0.999076
Comp.188	0.000160404	0.999236
Comp.189	0.00015533	0.999391
Comp.190	0.000152889	0.999544
Comp.191	0.00015021	0.999695
Comp.192	8.988e-05	0.999784
Comp.193	4.57272e-05	0.99983
Comp.194	3.26553e-05	0.999863
Comp.195	2.32614e-05	0.999886
Comp.196	1.49148e-05	0.999901
Comp.197	7.90426e-06	0.999909
Comp.198	7.09433e-06	0.999916
Comp.199	4.79918e-06	0.999921
Comp.200	3.47589e-06	0.999924
Comp.201	2.84408e-06	0.999927
Comp.202	2.66195e-06	0.99993
Comp.203	2.51172e-06	0.999932
Comp.204	2.36301e-06	0.999935
Comp.205	2.31668e-06	0.999937
Comp.206	2.2165e-06	0.999939
Comp.207	2.20139e-06	0.999941
Comp.208	2.03105e-06	0.999943
Comp.209	1.98805e-06	0.999945
Comp.210	1.96039e-06	0.999947
Comp.211	1.84959e-06	0.999949
Comp.212	1.81786e-06	0.999951
Comp.213	1.75145e-06	0.999953
Comp.214	1.69372e-06	0.999954
Comp.215	1.6362e-06	0.999956
Comp.216	1.59394e-06	0.999958
Comp.217	1.57381e-06	0.999959
Comp.218	1.4721e-06	0.999961
Comp.219	1.46317e-06	0.999962
Comp.220	1.36529e-06	0.999964
Comp.221	1.27564e-06	0.999965
Comp.222	1.14483e-06	0.999966
Comp.223	1.00344e-06	0.999967
Comp.224	9.37248e-07	0.999968
Comp.225	8.95405e-07	0.999969
Comp.226	8.58263e-07	0.99997
Comp.227	8.07184e-07	0.99997
Comp.228	7.20548e-07	0.999971
Comp.229	7.15739e-07	0.999972
Comp.230	6.77488e-07	0.999973
Comp.231	6.65676e-07	0.999973
Comp.232	6.39669e-07	0.999974
Comp.233	6.19487e-07	0.999975
Comp.234	6.14595e-07	0.999975
Comp.235	5.9414e-07	0.999976
Comp.236	5.33209e-07	0.999976
Comp.237	5.30491e-07	0.999977
Comp.238	5.23615e-07	0.999977
Comp.239	5.00982e-07	0.999978
Comp.240	4.94064e-07	0.999978
Comp.241	4.79e-07	0.999979
Comp.242	4.77081e-07	0.999979
Comp.243	4.68988e-07	0.99998
Comp.244	4.59654e-07	0.99998
Comp.245	4.37507e-07	0.999981
Comp.246	4.31352e-07	0.999981
Comp.247	4.27125e-07	0.999981
Comp.248	4.2097e-07	0.999982
Comp.249	4.17596e-07	0.999982
Comp.250	4.15682e-07	0.999983
Comp.251	4.07256e-07	0.999983
Comp.252	3.98648e-07	0.999984
Comp.253	3.86957e-07	0.999984
Comp.254	3.81712e-07	0.999984
Comp.255	3.78377e-07	0.999985
Comp.256	3.72073e-07	0.999985
Comp.257	3.66372e-07	0.999985
Comp.258	3.62477e-07	0.999986
Comp.259	3.58472e-07	0.999986
Comp.260	3.49155e-07	0.999987
Comp.261	3.4595e-07	0.999987
Comp.262	3.43598e-07	0.999987
Comp.263	3.39387e-07	0.999988
Comp.264	3.33232e-07	0.999988
Comp.265	3.29083e-07	0.999988
Comp.266	3.26953e-07	0.999989
Comp.267	3.23456e-07	0.999989
Comp.268	3.18617e-07	0.999989
Comp.269	3.12107e-07	0.999989
Comp.270	3.08236e-07	0.99999
Comp.271	3.04394e-07	0.99999
Comp.272	3.02224e-07	0.99999
Comp.273	2.99627e-07	0.999991
Comp.274	2.95267e-07	0.999991
Comp.275	2.94045e-07	0.999991
Comp.276	2.87763e-07	0.999992
Comp.277	2.84376e-07	0.999992
Comp.278	2.83771e-07	0.999992
Comp.279	2.81181e-07	0.999992
Comp.280	2.77239e-07	0.999993
Comp.281	2.76482e-07	0.999993
Comp.282	2.7546e-07	0.999993
Comp.283	2.65701e-07	0.999994
Comp.284	2.64238e-07	0.999994
Comp.285	2.50573e-07	0.999994
Comp.286	2.42705e-07	0.999994
Comp.287	2.40974e-07	0.999995
Comp.288	2.36407e-07	0.999995
Comp.289	2.33769e-07	0.999995
Comp.290	2.33521e-07	0.999995
Comp.291	2.32036e-07	0.999995
Comp.292	2.29624e-07	0.999996
Comp.293	2.27685e-07	0.999996
Comp.294	2.22655e-07	0.999996
Comp.295	2.2013e-07	0.999996
Comp.296	2.06316e-07	0.999997
Comp.297	2.04566e-07	0.999997
Comp.298	1.9913e-07	0.999997
Comp.299	1.98231e-07	0.999997
Comp.300	1.94249e-07	0.999997
Comp.301	1.90235e-07	0.999998
Comp.302	1.88351e-07	0.999998
Comp.303	1.83676e-07	0.999998
Comp.304	1.82878e-07	0.999998
Comp.305	1.75395e-07	0.999998
Comp.306	1.74326e-07	0.999998
Comp.307	1.71289e-07	0.999999
Comp.308	1.55309e-07	0.999999
Comp.309	1.49733e-07	0.999999
Comp.310	1.3507e-07	0.999999
Comp.311	1.32144e-07	0.999999
Comp.312	1.31027e-07	0.999999
Comp.313	1.1894e-07	0.999999
Comp.314	1.13351e-07	1
Comp.315	1.08815e-07	1
Comp.316	9.79317e-08	1
Comp.317	9.01207e-08	1
Comp.318	8.80363e-08	1
Comp.319	6.42522e-08	1
Comp.320	7.43169e-12	1
Comp.321	4.65979e-12	1
Comp.322	2.9583e-12	1
Comp.323	1.90462e-12	1
Comp.324	1.10181e-12	1
Comp.325	7.63482e-13	1
Comp.326	7.26475e-13	1
Comp.327	6.95392e-13	1
Comp.328	6.43586e-13	1
Comp.329	5.87417e-13	1
Comp.330	5.36021e-13	1
Comp.331	5.0048e-13	1
Comp.332	4.58208e-13	1
Comp.333	4.09091e-13	1
Comp.334	3.51519e-13	1
Comp.335	3.21343e-13	1
Comp.336	4.85874e-18	1

## Sheet: GRCh37 Loadings
	10 patterns	20 patterns	30 patterns	40 patterns	50 patterns	60 patterns	Variances
aa	0.731554	0.74881	0.754548	0.757918	0.762622	0.762765	0.00530658
ac	0.538403	0.632283	0.633813	0.637	0.642359	0.642586	0.00233491
ag	0.589358	0.625239	0.630477	0.634588	0.643708	0.644275	0.00545452
at	0.393708	0.635947	0.63755	0.642067	0.644356	0.644605	0.00252462
ca	0.592233	0.634842	0.638162	0.641334	0.643187	0.643413	0.00509832
cc	0.745832	0.75043	0.751982	0.75442	0.760857	0.761386	0.00557591
cg	0.613297	0.624803	0.625498	0.632505	0.641046	0.641579	0.00111003
ct	0.608194	0.633693	0.637035	0.639746	0.642832	0.643047	0.00439839
ga	0.612708	0.629499	0.632246	0.635747	0.641864	0.642556	0.00487265
gc	0.60401	0.629042	0.632205	0.637171	0.640978	0.641845	0.00426817
gg	0.73866	0.751806	0.752741	0.755686	0.760322	0.760763	0.00487535
gt	0.496296	0.623791	0.628723	0.633361	0.64226	0.642453	0.00165784
ta	0.350102	0.635183	0.637868	0.639605	0.643166	0.643274	0.00108203
tc	0.597206	0.62876	0.631124	0.635354	0.642449	0.642725	0.00279481
tg	0.611115	0.635565	0.638363	0.641347	0.643054	0.643416	0.00530762
tt	0.647325	0.753303	0.754712	0.756887	0.76172	0.761835	0.002896
aaa	0.414071	0.579954	0.665714	0.683414	0.687715	0.689224	0.000641157
aac	0.143531	0.223094	0.43163	0.62207	0.630498	0.630802	0.00024184
aag	0.225192	0.533248	0.592072	0.602606	0.63069	0.631618	0.000470346
aat	0.141049	0.232443	0.395916	0.627798	0.633507	0.634507	0.00028676
aca	0.228992	0.343712	0.595019	0.635598	0.652462	0.652952	0.000314643
acc	0.188215	0.303453	0.489889	0.607005	0.635443	0.635923	0.000280207
acg	0.121851	0.148031	0.173899	0.301755	0.637675	0.639615	0.000212495
act	0.159227	0.24949	0.3012	0.613562	0.640087	0.641572	0.00023654
aga	0.2629	0.571979	0.614749	0.630073	0.646033	0.646999	0.000544297
agc	0.259421	0.440091	0.586147	0.62132	0.631546	0.636101	0.000382877
agg	0.23992	0.496024	0.588507	0.617861	0.627161	0.630623	0.000390892
agt	0.145523	0.213517	0.356223	0.613935	0.633687	0.634713	0.000233901
ata	0.127299	0.22947	0.243724	0.354946	0.65137	0.652498	0.000235348
atc	0.146797	0.284343	0.412723	0.602267	0.638584	0.639244	0.000231486
atg	0.21393	0.353636	0.486319	0.629679	0.649974	0.650311	0.000333746
att	0.160315	0.199846	0.235632	0.607265	0.639533	0.639692	0.000268511
caa	0.17381	0.476707	0.592523	0.623251	0.638168	0.639177	0.000324765
cac	0.20737	0.362971	0.59327	0.638804	0.648446	0.649897	0.000286686
cag	0.328433	0.559341	0.617601	0.622793	0.646835	0.648196	0.000625738
cat	0.155632	0.338539	0.490971	0.634642	0.644612	0.645389	0.000261765
cca	0.235919	0.528224	0.613192	0.625524	0.637747	0.64083	0.000464444
ccc	0.402104	0.579438	0.667393	0.674794	0.695349	0.695687	0.000506608
ccg	0.207854	0.220429	0.235709	0.393693	0.629057	0.63073	0.000259136
cct	0.22846	0.528092	0.59998	0.619556	0.631918	0.636458	0.000436156
cga	0.129308	0.151048	0.166742	0.293499	0.633383	0.634528	0.000212207
cgc	0.243219	0.256393	0.289574	0.566417	0.641851	0.64355	0.000264025
cgg	0.207126	0.224339	0.253896	0.464262	0.627097	0.629951	0.000259863
cgt	0.104317	0.123538	0.142443	0.22886	0.622335	0.625039	0.000212125
cta	0.0911015	0.232699	0.260318	0.401536	0.642604	0.64397	0.000204612
ctc	0.25683	0.418682	0.585666	0.625454	0.64532	0.648749	0.000333623
ctg	0.34541	0.465998	0.622761	0.63071	0.644093	0.646173	0.000679713
ctt	0.166476	0.369957	0.490477	0.59747	0.63625	0.636831	0.000275698
gaa	0.231393	0.48305	0.592946	0.617497	0.628062	0.629753	0.000492581
gac	0.186433	0.260205	0.459047	0.621922	0.637679	0.639298	0.000253028
gag	0.276033	0.548921	0.61072	0.625897	0.644798	0.647377	0.000471895
gat	0.163354	0.310535	0.420526	0.626528	0.632974	0.63394	0.00025075
gca	0.238491	0.372532	0.582151	0.621357	0.633162	0.638006	0.000325365
gcc	0.23266	0.39344	0.604091	0.629494	0.635949	0.63754	0.000466668
gcg	0.238252	0.246346	0.286561	0.557215	0.641393	0.642939	0.000262946
gct	0.246094	0.413126	0.589146	0.620209	0.628471	0.636102	0.000360854
gga	0.244946	0.543709	0.581322	0.604219	0.629999	0.631537	0.000473886
ggc	0.217497	0.443286	0.569132	0.627708	0.633563	0.634991	0.000416958
ggg	0.344788	0.508803	0.651035	0.673115	0.692579	0.693624	0.000371849
ggt	0.160154	0.21107	0.360297	0.576976	0.621522	0.622373	0.000219008
gta	0.0609602	0.147889	0.169547	0.198336	0.637052	0.638217	0.000206613
gtc	0.166343	0.202183	0.2981	0.609726	0.639609	0.640205	0.000210395
gtg	0.271491	0.351999	0.576481	0.6398	0.650321	0.651743	0.000318065
gtt	0.121444	0.170421	0.299724	0.561964	0.631519	0.632528	0.000214304
taa	0.134995	0.200874	0.218491	0.505436	0.631519	0.632864	0.000235662
tac	0.114393	0.229836	0.257292	0.516545	0.639102	0.640041	0.000206618
tag	0.0676548	0.136139	0.156844	0.208169	0.63928	0.642881	0.000212002
tat	0.140971	0.232433	0.239504	0.623148	0.648659	0.649122	0.000236122
tca	0.196674	0.313253	0.606306	0.619027	0.644795	0.64519	0.00030382
tcc	0.211393	0.388754	0.550515	0.606793	0.633757	0.634316	0.000317317
tcg	0.120428	0.129896	0.144764	0.23905	0.637325	0.639804	0.000210893
tct	0.23422	0.335026	0.564771	0.629775	0.649933	0.65078	0.000299329
tga	0.210991	0.490072	0.609088	0.620143	0.643454	0.644088	0.000357197
tgc	0.254295	0.443166	0.590313	0.621681	0.632184	0.638973	0.000348702
tgg	0.25235	0.560674	0.613773	0.625021	0.635805	0.639203	0.000498833
tgt	0.215328	0.325423	0.608013	0.626736	0.644837	0.646691	0.000273613
tta	0.150143	0.181432	0.188671	0.238445	0.636241	0.637008	0.000234549
ttc	0.172143	0.298207	0.530111	0.605168	0.633886	0.634822	0.000274368
ttg	0.144103	0.24442	0.540514	0.605936	0.637885	0.639141	0.000259318
ttt	0.329678	0.455513	0.558538	0.674309	0.69222	0.693264	0.000372309
aaaa	0.19232	0.33438	0.418959	0.440016	0.497648	0.680816	0.000246561
aaac	0.0621356	0.0958698	0.121744	0.189429	0.203695	0.24179	0.00021997
aaag	0.106449	0.122389	0.2042	0.215209	0.29698	0.528332	0.000215342
aaat	0.0782413	0.132444	0.147441	0.22242	0.227726	0.241752	0.00022128
aaca	0.0666409	0.114493	0.206046	0.279785	0.295824	0.308161	0.0002136
aacc	0.0401187	0.063135	0.147611	0.211208	0.227125	0.259025	0.000220569
aacg	0.0253266	0.036139	0.0483432	0.088445	0.14703	0.148236	0.000244299
aact	0.0468629	0.086034	0.152644	0.225557	0.232837	0.239293	0.000219674
aaga	0.120992	0.256014	0.275096	0.281168	0.434834	0.673275	0.000218155
aagc	0.0559367	0.138892	0.182075	0.18985	0.276988	0.360444	0.000210798
aagg	0.0592955	0.196632	0.223058	0.231623	0.28046	0.513319	0.000207369
aagt	0.0495635	0.0986896	0.131587	0.193511	0.204497	0.223644	0.000218501
aata	0.0509111	0.0829556	0.110456	0.164794	0.238426	0.251307	0.000231923
aatc	0.0296168	0.0542796	0.0922785	0.187687	0.198923	0.203341	0.000229887
aatg	0.0534707	0.106355	0.178614	0.274443	0.286894	0.297029	0.000217136
aatt	0.0495471	0.0665427	0.112589	0.211879	0.228224	0.23124	0.000227806
acaa	0.0691	0.142741	0.205528	0.219283	0.234187	0.260239	0.000214001
acac	0.0719021	0.125739	0.195885	0.209058	0.220442	0.267397	0.000222701
acag	0.0720238	0.159349	0.240911	0.261076	0.275057	0.372213	0.000205243
acat	0.0518709	0.0907263	0.155979	0.189414	0.197464	0.219323	0.000218636
acca	0.0710373	0.176255	0.225351	0.250661	0.265417	0.28678	0.000209268
accc	0.0757162	0.0922994	0.157007	0.179865	0.19044	0.220294	0.000216786
accg	0.0351538	0.0442366	0.0604401	0.0981172	0.136274	0.137899	0.000239423
acct	0.0609019	0.14093	0.199222	0.235593	0.240025	0.250439	0.000209999
acga	0.0383432	0.0484104	0.058591	0.112673	0.209909	0.211636	0.000241924
acgc	0.0339536	0.0391381	0.0424599	0.0702248	0.186416	0.188877	0.000243372
acgg	0.0366213	0.044	0.0551539	0.11403	0.234258	0.235965	0.000239317
acgt	0.0249449	0.036445	0.0461738	0.0813467	0.184845	0.186179	0.000244229
acta	0.0354357	0.0675012	0.0758618	0.118752	0.160467	0.16766	0.000235487
actc	0.0439006	0.0733466	0.113696	0.168626	0.177776	0.189854	0.000224016
actg	0.0644708	0.0873717	0.135697	0.262664	0.291123	0.307718	0.000210239
actt	0.0466186	0.0969228	0.113577	0.182715	0.204673	0.222013	0.000221034
agaa	0.118201	0.271216	0.297984	0.305168	0.450145	0.635826	0.000219348
agac	0.0504591	0.111864	0.157429	0.208885	0.222453	0.266864	0.000213361
agag	0.103863	0.235899	0.272734	0.281089	0.445636	0.576623	0.000208353
agat	0.0595051	0.12944	0.172029	0.244163	0.254896	0.291176	0.000211667
agca	0.123756	0.221676	0.273534	0.281815	0.321076	0.398623	0.000207655
agcc	0.0850077	0.133116	0.236432	0.259273	0.279354	0.394537	0.0002085
agcg	0.0493684	0.0635786	0.0829937	0.130433	0.172929	0.175704	0.000234661
agct	0.0839665	0.161561	0.242722	0.255517	0.306796	0.369971	0.000205065
agga	0.108648	0.286717	0.317461	0.321393	0.416237	0.597413	0.00020783
aggc	0.0674813	0.158315	0.224188	0.231693	0.277531	0.376454	0.000211047
aggg	0.088398	0.142937	0.155763	0.176748	0.211894	0.261112	0.00021731
aggt	0.0433189	0.076941	0.134263	0.202321	0.226527	0.255281	0.00022068
agta	0.0212151	0.0605181	0.0857394	0.124568	0.240004	0.242061	0.000233419
agtc	0.0479348	0.0619849	0.101346	0.204633	0.221203	0.22682	0.000225411
agtg	0.0656542	0.0914168	0.17285	0.290614	0.314333	0.324483	0.000211075
agtt	0.0404044	0.0637832	0.125127	0.214745	0.245668	0.252615	0.000223002
ataa	0.0458019	0.0769428	0.0912075	0.191005	0.259587	0.261293	0.000233596
atac	0.0294678	0.0492335	0.0506376	0.0639053	0.202139	0.204471	0.000239491
atag	0.0170499	0.0383297	0.0424104	0.070896	0.193062	0.194964	0.000242317
atat	0.0495759	0.0885417	0.093907	0.222422	0.275495	0.276724	0.000234934
atca	0.0596838	0.126744	0.191279	0.23551	0.251417	0.25672	0.000216173
atcc	0.0419237	0.0983546	0.153719	0.218896	0.231815	0.240854	0.000218438
atcg	0.0338442	0.047571	0.070516	0.0929164	0.158575	0.159688	0.000243796
atct	0.0410157	0.083469	0.153168	0.210331	0.224298	0.235812	0.000218836
atga	0.0943665	0.197543	0.228351	0.260929	0.285083	0.374157	0.000210962
atgc	0.0424734	0.0853852	0.138174	0.168633	0.199196	0.295627	0.00021868
atgg	0.0648488	0.147488	0.19253	0.22899	0.253859	0.436493	0.000207737
atgt	0.0570714	0.0964758	0.187932	0.200857	0.217136	0.250693	0.000220072
atta	0.0416777	0.0615636	0.0702822	0.138901	0.20378	0.210162	0.000235773
attc	0.0286546	0.0544632	0.0917547	0.199768	0.221045	0.238033	0.000225864
attg	0.0396334	0.0553609	0.131276	0.21296	0.229077	0.233619	0.000225621
attt	0.0838676	0.117681	0.151492	0.201515	0.217871	0.224358	0.000225139
caaa	0.0776759	0.124818	0.159743	0.182069	0.222936	0.455942	0.000214636
caac	0.065605	0.130824	0.200524	0.234175	0.254869	0.267633	0.000216619
caag	0.0581465	0.251918	0.27375	0.288072	0.310004	0.510518	0.0002054
caat	0.0290864	0.0652262	0.117404	0.166843	0.176428	0.191443	0.000227976
caca	0.0873723	0.164024	0.277443	0.294165	0.307502	0.342694	0.000212821
cacc	0.0783962	0.152287	0.270245	0.292902	0.314071	0.36379	0.000211851
cacg	0.0352969	0.0540786	0.0770131	0.11471	0.216585	0.217018	0.000237011
cact	0.0517712	0.0886871	0.137373	0.229887	0.237855	0.244803	0.000218446
caga	0.0788632	0.228903	0.265026	0.271528	0.318398	0.675664	0.0002025
cagc	0.157026	0.272145	0.315587	0.331662	0.458403	0.670131	0.000213737
cagg	0.107336	0.203098	0.265278	0.275763	0.419408	0.655046	0.000206244
cagt	0.0713517	0.114838	0.153981	0.248472	0.272766	0.28332	0.000210807
cata	0.0262725	0.0620627	0.0686046	0.0996861	0.176759	0.190518	0.000239178
catc	0.0925102	0.183166	0.281335	0.311304	0.322344	0.33177	0.000210461
catg	0.0547774	0.106854	0.14577	0.268265	0.273204	0.296389	0.000212795
catt	0.0393251	0.0705244	0.104173	0.234511	0.243445	0.248097	0.000221266
ccaa	0.0526816	0.178952	0.220823	0.228739	0.236346	0.328805	0.000209653
ccac	0.079191	0.159365	0.23992	0.252265	0.276003	0.410126	0.000211747
ccag	0.12088	0.263883	0.301632	0.307394	0.339332	0.668081	0.000208519
ccat	0.0486816	0.116005	0.166663	0.20708	0.211602	0.270835	0.000213787
ccca	0.121064	0.172534	0.192801	0.207675	0.254379	0.327622	0.000210829
cccc	0.167062	0.281229	0.331316	0.334948	0.358932	0.387929	0.000229115
cccg	0.0791674	0.108589	0.120174	0.144928	0.203736	0.209222	0.000233174
ccct	0.0937982	0.150107	0.173486	0.184309	0.20626	0.297147	0.000211973
ccga	0.0398421	0.0459335	0.0502406	0.113054	0.242907	0.244272	0.000235678
ccgc	0.094259	0.102988	0.126725	0.278246	0.305025	0.30736	0.000236131
ccgg	0.066431	0.0799044	0.0835156	0.105957	0.282041	0.287836	0.000230172
ccgt	0.0297512	0.0343835	0.0425196	0.0788368	0.216112	0.21754	0.000242523
ccta	0.0251192	0.068664	0.0841051	0.124901	0.187213	0.201682	0.000231261
cctc	0.100932	0.23487	0.267389	0.280307	0.29542	0.491316	0.000212106
cctg	0.12524	0.244993	0.347867	0.351977	0.365311	0.662212	0.000215895
cctt	0.0463621	0.141631	0.193755	0.227542	0.247359	0.330715	0.000214536
cgaa	0.02031	0.0333737	0.0373102	0.0681865	0.140225	0.142854	0.000244702
cgac	0.0434144	0.0523438	0.0721415	0.0952289	0.160407	0.163607	0.000241868
cgag	0.0587972	0.0864542	0.092239	0.136567	0.282549	0.287526	0.000231434
cgat	0.0174373	0.0296438	0.0366247	0.0585748	0.0994638	0.103857	0.000248947
cgca	0.0403343	0.0477159	0.0589504	0.107621	0.132372	0.13689	0.000240364
cgcc	0.0926799	0.110234	0.148741	0.237175	0.267993	0.272732	0.000234777
cgcg	0.0741819	0.0791742	0.092782	0.181218	0.191765	0.192563	0.000250737
cgct	0.0503639	0.0578949	0.0690517	0.123368	0.153796	0.157153	0.000237056
cgga	0.0425055	0.0633717	0.0717761	0.12156	0.174162	0.185651	0.000234714
cggc	0.0897628	0.103761	0.136904	0.216611	0.255838	0.268535	0.000233338
cggg	0.0704744	0.10022	0.126272	0.153403	0.192021	0.19414	0.000231604
cggt	0.0266973	0.0329287	0.0410096	0.0773933	0.101733	0.10457	0.000246177
cgta	0.00768984	0.0125599	0.0158936	0.0228092	0.0717174	0.0742473	0.000255664
cgtc	0.0395117	0.0444559	0.0521846	0.115296	0.194618	0.196476	0.000243253
cgtg	0.0523442	0.0678704	0.108415	0.132483	0.319458	0.321242	0.000233097
cgtt	0.0142434	0.0225023	0.0322985	0.0513885	0.104084	0.10892	0.000251586
ctaa	0.0283722	0.0476647	0.0512681	0.0994025	0.197801	0.201296	0.000238561
ctac	0.0566938	0.117502	0.13898	0.292631	0.316823	0.322024	0.000222455
ctag	0.0196491	0.0421428	0.0476756	0.0593285	0.200668	0.203049	0.000242177
ctat	0.0274598	0.0662331	0.075702	0.162601	0.237213	0.239017	0.000232514
ctca	0.0685039	0.108625	0.250904	0.261218	0.27581	0.283243	0.000208583
ctcc	0.101155	0.227821	0.280086	0.299179	0.315313	0.340078	0.000210796
ctcg	0.0377241	0.0535098	0.0677481	0.0846819	0.220268	0.222221	0.000239759
ctct	0.0957334	0.139609	0.224719	0.254817	0.264339	0.291085	0.000212438
ctga	0.0805365	0.154204	0.2481	0.252179	0.27351	0.441898	0.000203925
ctgc	0.162399	0.291633	0.322987	0.339687	0.387304	0.609263	0.000217417
ctgg	0.129131	0.243374	0.316312	0.326656	0.396954	0.718097	0.000213077
ctgt	0.0703958	0.116722	0.234001	0.243224	0.267629	0.317372	0.00020919
ctta	0.0282559	0.0507832	0.0606512	0.0838599	0.181662	0.186487	0.000237395
cttc	0.0841325	0.189039	0.305274	0.315545	0.333815	0.379276	0.000205868
cttg	0.0394761	0.0956836	0.174036	0.228787	0.236416	0.245199	0.000219016
cttt	0.0668925	0.106007	0.127075	0.200008	0.216201	0.245656	0.000216621
gaaa	0.10867	0.186162	0.202766	0.233173	0.283561	0.526256	0.000217614
gaac	0.0390075	0.0855273	0.164021	0.216819	0.228817	0.253739	0.000216572
gaag	0.11753	0.286446	0.322694	0.324173	0.37401	0.656432	0.000210591
gaat	0.0333086	0.0996158	0.166677	0.22223	0.233154	0.244121	0.000221705
gaca	0.0624273	0.103914	0.211514	0.256703	0.271507	0.283964	0.000210404
gacc	0.0664451	0.0994829	0.180392	0.250361	0.264851	0.278442	0.000214803
gacg	0.0475656	0.0610508	0.0890166	0.125686	0.219888	0.222882	0.00023832
gact	0.0496467	0.0797986	0.11987	0.220466	0.231621	0.233248	0.000219737
gaga	0.10186	0.234151	0.269287	0.27449	0.342428	0.663097	0.000207725
gagc	0.0793652	0.174292	0.219076	0.229925	0.302933	0.527886	0.000209689
gagg	0.114332	0.244887	0.268572	0.280953	0.4671	0.639042	0.000212729
gagt	0.0378775	0.0772994	0.122912	0.182162	0.192579	0.208471	0.000220638
gata	0.0262695	0.0534518	0.0675972	0.110739	0.180797	0.183947	0.000236381
gatc	0.0436572	0.0804544	0.104061	0.20711	0.216478	0.222116	0.000223453
gatg	0.0956261	0.176265	0.257789	0.315412	0.325176	0.33162	0.000208566
gatt	0.0357865	0.0700048	0.0914862	0.19984	0.207078	0.209088	0.000226645
gcaa	0.0507463	0.133311	0.181966	0.193549	0.21182	0.257004	0.000216366
gcac	0.0520209	0.0976797	0.161936	0.178551	0.186477	0.264835	0.000219574
gcag	0.147568	0.222091	0.305474	0.317444	0.342119	0.501148	0.000209498
gcat	0.0340145	0.0748023	0.131005	0.161763	0.169623	0.209225	0.000223792
gcca	0.0689036	0.185701	0.258651	0.274166	0.279806	0.382348	0.000205971
gccc	0.12231	0.189232	0.218278	0.229843	0.243503	0.307329	0.000220279
gccg	0.0841358	0.101101	0.130275	0.173265	0.242888	0.247988	0.000233762
gcct	0.0617808	0.175331	0.242113	0.25205	0.264714	0.388876	0.000209925
gcga	0.0333635	0.0386031	0.0416705	0.057556	0.190448	0.192164	0.000242483
gcgc	0.0974975	0.103863	0.121634	0.261459	0.28986	0.291698	0.000242957
gcgg	0.0938323	0.100799	0.137	0.317574	0.32633	0.329097	0.000235335
gcgt	0.0270308	0.0311404	0.0342151	0.0496972	0.171577	0.173701	0.000246351
gcta	0.0255423	0.0699468	0.0937752	0.12483	0.187518	0.197461	0.000233225
gctc	0.0609999	0.102687	0.18805	0.202062	0.207977	0.416093	0.000212842
gctg	0.164633	0.301232	0.351449	0.362327	0.377038	0.613657	0.000219114
gctt	0.0417571	0.0868301	0.15174	0.177915	0.185512	0.259498	0.00021907
ggaa	0.0686662	0.232624	0.251742	0.260369	0.420272	0.529948	0.000205668
ggac	0.0735026	0.122094	0.195746	0.246238	0.25786	0.281889	0.000211828
ggag	0.123211	0.284076	0.302384	0.312027	0.474212	0.621362	0.000214274
ggat	0.0443317	0.101261	0.143006	0.205155	0.216127	0.236016	0.000216802
ggca	0.0675902	0.126909	0.207645	0.237066	0.249433	0.308422	0.00021008
ggcc	0.081564	0.198386	0.25212	0.285661	0.311337	0.462577	0.000217531
ggcg	0.0888588	0.103759	0.13801	0.240374	0.259182	0.265994	0.000236548
ggct	0.0757371	0.151335	0.227624	0.25503	0.264523	0.428589	0.000210572
ggga	0.0925797	0.143062	0.200443	0.208362	0.246843	0.328585	0.000209267
gggc	0.0966898	0.164345	0.182237	0.202062	0.228544	0.293826	0.00021927
gggg	0.126906	0.222878	0.294586	0.304386	0.328951	0.357582	0.000223582
gggt	0.0541206	0.0763859	0.102585	0.130852	0.137695	0.148773	0.000230895
ggta	0.0172283	0.0379168	0.0493013	0.0751766	0.15748	0.158629	0.000242414
ggtc	0.0507036	0.0624225	0.0900934	0.195035	0.210499	0.215513	0.000227875
ggtg	0.0855528	0.116984	0.251028	0.320433	0.347755	0.355263	0.000212265
ggtt	0.0327987	0.0512226	0.0812548	0.168825	0.184068	0.193816	0.000233062
gtaa	0.0239173	0.0453465	0.0484616	0.104207	0.19719	0.198212	0.000241969
gtac	0.0223603	0.0529735	0.0649743	0.105268	0.2252	0.227693	0.000235919
gtag	0.0183269	0.0402313	0.0518965	0.0660211	0.19434	0.195343	0.000244914
gtat	0.0261565	0.0457795	0.0531239	0.121442	0.213404	0.21436	0.000238911
gtca	0.0557455	0.0695661	0.125821	0.208882	0.2292	0.233037	0.000221577
gtcc	0.0552034	0.088189	0.136986	0.220633	0.235288	0.238931	0.000221998
gtcg	0.030452	0.0358055	0.0412546	0.0817015	0.145616	0.146543	0.000248595
gtct	0.0486307	0.0704406	0.128871	0.195287	0.205444	0.214107	0.000223514
gtga	0.0561524	0.11437	0.177164	0.198104	0.211611	0.241608	0.000213404
gtgc	0.0660559	0.0992943	0.177822	0.189764	0.219773	0.31821	0.000217037
gtgg	0.10513	0.183441	0.25573	0.267408	0.305944	0.439044	0.000207775
gtgt	0.0796611	0.116444	0.166304	0.18419	0.189454	0.202601	0.000224003
gtta	0.0200644	0.0366879	0.053885	0.0794142	0.14838	0.149396	0.000242682
gttc	0.0410597	0.05652	0.108055	0.208116	0.222806	0.227134	0.000226164
gttg	0.0384155	0.0579606	0.145737	0.193732	0.202695	0.206616	0.000230532
gttt	0.0506009	0.0805976	0.0950794	0.177579	0.197097	0.199193	0.000226669
taaa	0.0681732	0.0996387	0.108281	0.198048	0.248084	0.24935	0.000231073
taac	0.0213865	0.0340971	0.0507871	0.100743	0.12024	0.120849	0.000244252
taag	0.0210584	0.0511065	0.0568579	0.121045	0.152547	0.158727	0.00023877
taat	0.0370928	0.0611425	0.0831118	0.145889	0.162463	0.164758	0.000240249
taca	0.0453734	0.0793668	0.1187	0.206091	0.250809	0.253391	0.000222499
tacc	0.0317427	0.0792827	0.101951	0.172986	0.202157	0.205903	0.000229051
tacg	0.0210966	0.0325967	0.0414267	0.0724104	0.118088	0.118441	0.000250009
tact	0.0356246	0.0753295	0.0832546	0.167679	0.201143	0.202702	0.000231492
taga	0.0245336	0.0593916	0.0662298	0.0854704	0.230485	0.233659	0.000237423
tagc	0.020684	0.0364158	0.0470238	0.0551979	0.153013	0.155674	0.000244207
tagg	0.0212554	0.0393364	0.0418051	0.054161	0.137741	0.138717	0.000248135
tagt	0.018822	0.0365994	0.048451	0.0670447	0.130016	0.131629	0.000246982
tata	0.0403612	0.0763182	0.0799587	0.158391	0.192479	0.192874	0.000242567
tatc	0.0182404	0.0499418	0.0609769	0.154046	0.167766	0.169912	0.000236972
tatg	0.0438396	0.0771338	0.0980924	0.223865	0.245752	0.249367	0.000227763
tatt	0.0597319	0.0741991	0.0801898	0.196042	0.209873	0.21238	0.000233541
tcaa	0.0521397	0.127939	0.19874	0.208207	0.220122	0.234885	0.000213973
tcac	0.0532138	0.090072	0.173335	0.184481	0.191248	0.20124	0.000218907
tcag	0.0750072	0.133631	0.249111	0.252353	0.277211	0.306	0.000206917
tcat	0.0594174	0.139314	0.187608	0.212177	0.219352	0.236594	0.000218561
tcca	0.0638067	0.165064	0.22846	0.251834	0.259121	0.307772	0.000205701
tccc	0.0821593	0.1169	0.164821	0.18342	0.197786	0.253939	0.000215308
tccg	0.0368947	0.049673	0.0645068	0.092803	0.138595	0.143577	0.00023771
tcct	0.0886514	0.211344	0.261728	0.270075	0.28272	0.345271	0.000207575
tcga	0.0294751	0.0366852	0.0447478	0.0833295	0.189722	0.191429	0.000244281
tcgc	0.0331078	0.0355599	0.0399708	0.0635202	0.183815	0.186191	0.000244728
tcgg	0.0365042	0.0409564	0.0461241	0.0962477	0.235299	0.236362	0.000240198
tcgt	0.0323696	0.0357425	0.041336	0.0755775	0.1787	0.179408	0.000246771
tcta	0.0268698	0.0690753	0.0920063	0.124695	0.180463	0.187676	0.000232221
tctc	0.0913816	0.125328	0.195925	0.219979	0.2334	0.251255	0.000215714
tctg	0.0728555	0.121011	0.252709	0.268652	0.292222	0.346207	0.000206281
tctt	0.0709563	0.130939	0.173368	0.207749	0.2343	0.264253	0.000216553
tgaa	0.0749338	0.163809	0.253936	0.262856	0.27279	0.457065	0.00020923
tgac	0.0581568	0.117379	0.159362	0.196676	0.20833	0.226419	0.000216285
tgag	0.0587743	0.184195	0.219575	0.223962	0.240409	0.384665	0.000209027
tgat	0.0668693	0.147481	0.172533	0.215656	0.22016	0.24704	0.000218722
tgca	0.075466	0.147619	0.240284	0.246987	0.284821	0.324516	0.000206445
tgcc	0.0860965	0.146308	0.231765	0.260223	0.263556	0.491052	0.000209701
tgcg	0.0440663	0.0597906	0.0697619	0.114696	0.148156	0.156397	0.000238752
tgct	0.114079	0.218836	0.268885	0.275348	0.301779	0.547349	0.000208983
tgga	0.0838252	0.272836	0.307262	0.325575	0.388004	0.669307	0.00020078
tggc	0.0694329	0.211995	0.257159	0.281195	0.32703	0.460113	0.000207955
tggg	0.108638	0.149709	0.188621	0.212573	0.244792	0.321058	0.000208284
tggt	0.069932	0.138761	0.188896	0.261344	0.281508	0.30621	0.000214725
tgta	0.0302504	0.0637337	0.104198	0.11031	0.252665	0.254775	0.00023293
tgtc	0.0577926	0.0747006	0.16633	0.235249	0.258336	0.265846	0.000218266
tgtg	0.114987	0.181842	0.311105	0.353473	0.368208	0.375	0.000211037
tgtt	0.0520567	0.0691996	0.15742	0.243816	0.266267	0.27659	0.000222435
ttaa	0.0495467	0.0621657	0.0717154	0.15802	0.243282	0.245841	0.000235043
ttac	0.0315232	0.0485629	0.0532952	0.104775	0.234078	0.238087	0.000235025
ttag	0.0273708	0.0361839	0.0407112	0.0567795	0.18538	0.187409	0.000244187
ttat	0.0546169	0.0694583	0.0734205	0.178056	0.251822	0.252636	0.000234033
ttca	0.051713	0.136147	0.232481	0.256528	0.265269	0.27504	0.000211753
ttcc	0.0551523	0.0881428	0.22332	0.25305	0.264066	0.274131	0.000211804
ttcg	0.0288457	0.0406303	0.0597976	0.0800461	0.166003	0.166948	0.000243826
ttct	0.0766649	0.127604	0.218286	0.248771	0.258943	0.266122	0.000213109
ttga	0.0457337	0.109923	0.168998	0.185208	0.20189	0.221711	0.000220734
ttgc	0.0418356	0.0690578	0.16146	0.172311	0.17871	0.217554	0.000225336
ttgg	0.0489073	0.115026	0.195455	0.215452	0.229817	0.254121	0.000217235
ttgt	0.0485401	0.066217	0.144385	0.159494	0.173007	0.182922	0.000227614
ttta	0.0701304	0.084788	0.108621	0.122765	0.210645	0.214281	0.000232218
tttc	0.0695624	0.0928687	0.148393	0.165468	0.203713	0.228997	0.000220834
tttg	0.0650899	0.111609	0.165453	0.190525	0.228752	0.242271	0.000215752
tttt	0.147478	0.236596	0.325731	0.412782	0.42961	0.445578	0.000235862

## Sheet: GRCh37 Attributes
	10 patterns	20 patterns	30 patterns	40 patterns	50 patterns	60 patterns
1	cc	tt	tt	aa	aa	aa
2	gg	gg	aa	tt	tt	tt
3	aa	cc	gg	gg	cc	cc
4	tt	aa	cc	cc	gg	gg
5	cg	at	ccc	aaa	ccc	ctgg
6	ga	tg	aaa	ccc	ggg	ccc
7	tg	ta	ggg	ttt	ttt	ggg
8	ct	ca	tg	ggg	aaa	ttt
9	gc	ct	ca	at	aca	aaa
10	tc	ac	ta	tg	ata	aaaa
11		ga	at	ca	gtg	caga
12		gc	ct	gtg	atg	aaga
13		tc	ac	ct	tct	cagc
14		ag	ga	ta	tat	tgga
15		cg	gc	cac	cac	ccag
16		gt	tc	gc	cag	gaga
17		aaa	ag	ac	aga	cctg
18		ccc	gt	ga	ctc	gaag
19		aga	cg	aca	tgt	cagg
20		tgg	ctg	tc	gag	aca
21			cag	cat	tca	ata
22			aga	ag	cat	gtg
23			tgg	gt	at	tct
24			cca	cg	ctg	atg
25			gag	ctg	ag	cac
26			tga	aga	tga	tat
27			tgt	tct	ca	ctc
28			tca	atg	ta	cag
29			gcc	gcc	tg	gag
30			cct	aat	ct	aga
31				ggc	cta	tgt
32				tgt	tc	ctg
33				gat	ac	cat
34				gag	gt	tca
35				cca	ga	at
36				ctc	cgc	ag
37				tgg	gcg	tga
38				caa	cg	cta
39				tat	gc	cgc
40				cag	act	tg
41					gtc	ca
42					att	ta
43					tag	ct
44					tac	gcg
45					atc	tag
46					caa	tc
47					ttg	ac
48					cca	ga
49					gac	gt
50					acg	gc
51						cg
52						act
53						cca
54						gtc
55						tac
56						tcg
57						att
58						acg
59						gac
60						atc

## Sheet: GRCh38 PCA Explained
	Explained Data	Total Explained Data
Comp.1	0.433913	0.433913
Comp.2	0.109206	0.543119
Comp.3	0.0624844	0.605604
Comp.4	0.0480499	0.653654
Comp.5	0.0287026	0.682356
Comp.6	0.0276012	0.709957
Comp.7	0.0232514	0.733209
Comp.8	0.0216851	0.754894
Comp.9	0.0198969	0.774791
Comp.10	0.014388	0.789179
Comp.11	0.0136241	0.802803
Comp.12	0.0112558	0.814059
Comp.13	0.00649113	0.82055
Comp.14	0.00630834	0.826858
Comp.15	0.00546168	0.83232
Comp.16	0.00526966	0.83759
Comp.17	0.0048412	0.842431
Comp.18	0.00459487	0.847026
Comp.19	0.00447003	0.851496
Comp.20	0.00430524	0.855801
Comp.21	0.00418309	0.859984
Comp.22	0.00414216	0.864126
Comp.23	0.00407101	0.868197
Comp.24	0.00397382	0.872171
Comp.25	0.00377076	0.875942
Comp.26	0.00363538	0.879577
Comp.27	0.0035017	0.883079
Comp.28	0.0034087	0.886488
Comp.29	0.00335794	0.889846
Comp.30	0.00328158	0.893127
Comp.31	0.00304549	0.896173
Comp.32	0.00295928	0.899132
Comp.33	0.00293483	0.902067
Comp.34	0.00271195	0.904779
Comp.35	0.00259689	0.907376
Comp.36	0.00252689	0.909902
Comp.37	0.00246225	0.912365
Comp.38	0.00228645	0.914651
Comp.39	0.00220243	0.916854
Comp.40	0.0020889	0.918942
Comp.41	0.0020472	0.92099
Comp.42	0.00184865	0.922838
Comp.43	0.00174167	0.92458
Comp.44	0.00167231	0.926252
Comp.45	0.00162402	0.927876
Comp.46	0.00147756	0.929354
Comp.47	0.00141769	0.930772
Comp.48	0.00133791	0.93211
Comp.49	0.00127954	0.933389
Comp.50	0.00110175	0.934491
Comp.51	0.00103669	0.935527
Comp.52	0.000989192	0.936517
Comp.53	0.000963469	0.93748
Comp.54	0.000953782	0.938434
Comp.55	0.000933612	0.939368
Comp.56	0.000915281	0.940283
Comp.57	0.00091	0.941193
Comp.58	0.000857428	0.94205
Comp.59	0.000848377	0.942899
Comp.60	0.000812972	0.943712
Comp.61	0.000807339	0.944519
Comp.62	0.000790598	0.94531
Comp.63	0.000772555	0.946082
Comp.64	0.000770614	0.946853
Comp.65	0.000765439	0.947618
Comp.66	0.00075726	0.948375
Comp.67	0.000746074	0.949121
Comp.68	0.000730887	0.949852
Comp.69	0.000729186	0.950582
Comp.70	0.00072062	0.951302
Comp.71	0.000702959	0.952005
Comp.72	0.000700003	0.952705
Comp.73	0.000690545	0.953396
Comp.74	0.000687284	0.954083
Comp.75	0.000678316	0.954761
Comp.76	0.00066796	0.955429
Comp.77	0.00066527	0.956094
Comp.78	0.000659794	0.956754
Comp.79	0.00065922	0.957414
Comp.80	0.000650094	0.958064
Comp.81	0.000645911	0.95871
Comp.82	0.000640191	0.95935
Comp.83	0.000630074	0.95998
Comp.84	0.000626149	0.960606
Comp.85	0.000617476	0.961223
Comp.86	0.000610705	0.961834
Comp.87	0.000605096	0.962439
Comp.88	0.000597902	0.963037
Comp.89	0.000593062	0.96363
Comp.90	0.000584843	0.964215
Comp.91	0.000573604	0.964789
Comp.92	0.000570637	0.965359
Comp.93	0.000566642	0.965926
Comp.94	0.000561249	0.966487
Comp.95	0.000555297	0.967042
Comp.96	0.000549672	0.967592
Comp.97	0.000547905	0.96814
Comp.98	0.000540854	0.968681
Comp.99	0.000533912	0.969215
Comp.100	0.000529846	0.969745
Comp.101	0.000528716	0.970273
Comp.102	0.000526655	0.9708
Comp.103	0.000520564	0.971321
Comp.104	0.000519063	0.97184
Comp.105	0.000515563	0.972355
Comp.106	0.000504698	0.97286
Comp.107	0.00050293	0.973363
Comp.108	0.000498531	0.973861
Comp.109	0.000494351	0.974356
Comp.110	0.000489342	0.974845
Comp.111	0.000485198	0.97533
Comp.112	0.000481739	0.975812
Comp.113	0.000477064	0.976289
Comp.114	0.000474851	0.976764
Comp.115	0.000470337	0.977234
Comp.116	0.000460137	0.977694
Comp.117	0.000455753	0.97815
Comp.118	0.000450804	0.978601
Comp.119	0.000448385	0.979049
Comp.120	0.000442769	0.979492
Comp.121	0.000434583	0.979927
Comp.122	0.000429208	0.980356
Comp.123	0.000423144	0.980779
Comp.124	0.000422323	0.981201
Comp.125	0.000414182	0.981616
Comp.126	0.000407977	0.982023
Comp.127	0.000406238	0.98243
Comp.128	0.000397711	0.982827
Comp.129	0.000394615	0.983222
Comp.130	0.000391615	0.983614
Comp.131	0.000380238	0.983994
Comp.132	0.000377571	0.984371
Comp.133	0.000369063	0.984741
Comp.134	0.000366273	0.985107
Comp.135	0.000363792	0.985471
Comp.136	0.000358583	0.985829
Comp.137	0.00035725	0.986186
Comp.138	0.000350791	0.986537
Comp.139	0.000344446	0.986882
Comp.140	0.000343417	0.987225
Comp.141	0.000338739	0.987564
Comp.142	0.000334442	0.987898
Comp.143	0.00033296	0.988231
Comp.144	0.00033019	0.988561
Comp.145	0.000322514	0.988884
Comp.146	0.000321268	0.989205
Comp.147	0.000315018	0.98952
Comp.148	0.000313607	0.989834
Comp.149	0.00031151	0.990145
Comp.150	0.000309135	0.990454
Comp.151	0.000303301	0.990758
Comp.152	0.000296327	0.991054
Comp.153	0.000286595	0.991341
Comp.154	0.000284754	0.991625
Comp.155	0.000283544	0.991909
Comp.156	0.000278711	0.992188
Comp.157	0.000277882	0.992466
Comp.158	0.000274937	0.992741
Comp.159	0.000271336	0.993012
Comp.160	0.000268563	0.99328
Comp.161	0.000265754	0.993546
Comp.162	0.000261636	0.993808
Comp.163	0.000260887	0.994069
Comp.164	0.000254324	0.994323
Comp.165	0.000249516	0.994573
Comp.166	0.000247845	0.99482
Comp.167	0.000237851	0.995058
Comp.168	0.00023518	0.995293
Comp.169	0.000232107	0.995526
Comp.170	0.000229673	0.995755
Comp.171	0.000224718	0.99598
Comp.172	0.000222564	0.996202
Comp.173	0.000216581	0.996419
Comp.174	0.000211404	0.99663
Comp.175	0.000206569	0.996837
Comp.176	0.000205195	0.997042
Comp.177	0.000202868	0.997245
Comp.178	0.000197584	0.997443
Comp.179	0.000195882	0.997639
Comp.180	0.000192384	0.997831
Comp.181	0.000191596	0.998023
Comp.182	0.000185106	0.998208
Comp.183	0.000180363	0.998388
Comp.184	0.000178927	0.998567
Comp.185	0.000170048	0.998737
Comp.186	0.00016795	0.998905
Comp.187	0.000162253	0.999067
Comp.188	0.000161246	0.999228
Comp.189	0.000156983	0.999385
Comp.190	0.000152819	0.999538
Comp.191	0.000150032	0.999688
Comp.192	9.05648e-05	0.999779
Comp.193	4.58088e-05	0.999825
Comp.194	3.25686e-05	0.999857
Comp.195	2.34202e-05	0.999881
Comp.196	1.53564e-05	0.999896
Comp.197	8.28725e-06	0.999904
Comp.198	7.31289e-06	0.999912
Comp.199	5.04375e-06	0.999917
Comp.200	3.58774e-06	0.99992
Comp.201	2.94192e-06	0.999923
Comp.202	2.78556e-06	0.999926
Comp.203	2.66237e-06	0.999929
Comp.204	2.48108e-06	0.999931
Comp.205	2.46163e-06	0.999934
Comp.206	2.34802e-06	0.999936
Comp.207	2.3368e-06	0.999938
Comp.208	2.16173e-06	0.99994
Comp.209	2.13756e-06	0.999943
Comp.210	2.05696e-06	0.999945
Comp.211	1.94547e-06	0.999947
Comp.212	1.90951e-06	0.999948
Comp.213	1.85404e-06	0.99995
Comp.214	1.78561e-06	0.999952
Comp.215	1.72515e-06	0.999954
Comp.216	1.69133e-06	0.999956
Comp.217	1.65677e-06	0.999957
Comp.218	1.5418e-06	0.999959
Comp.219	1.50317e-06	0.99996
Comp.220	1.41388e-06	0.999962
Comp.221	1.34508e-06	0.999963
Comp.222	1.21091e-06	0.999964
Comp.223	1.04098e-06	0.999965
Comp.224	9.98922e-07	0.999966
Comp.225	9.14513e-07	0.999967
Comp.226	9.02704e-07	0.999968
Comp.227	8.53986e-07	0.999969
Comp.228	7.67242e-07	0.99997
Comp.229	7.55993e-07	0.99997
Comp.230	7.13674e-07	0.999971
Comp.231	6.78873e-07	0.999972
Comp.232	6.63577e-07	0.999972
Comp.233	6.52716e-07	0.999973
Comp.234	6.35642e-07	0.999974
Comp.235	6.27017e-07	0.999974
Comp.236	5.6276e-07	0.999975
Comp.237	5.58867e-07	0.999976
Comp.238	5.4584e-07	0.999976
Comp.239	5.43421e-07	0.999977
Comp.240	5.22921e-07	0.999977
Comp.241	5.02885e-07	0.999978
Comp.242	4.99187e-07	0.999978
Comp.243	4.91583e-07	0.999979
Comp.244	4.83216e-07	0.999979
Comp.245	4.57842e-07	0.99998
Comp.246	4.56641e-07	0.99998
Comp.247	4.54017e-07	0.99998
Comp.248	4.47867e-07	0.999981
Comp.249	4.40762e-07	0.999981
Comp.250	4.37438e-07	0.999982
Comp.251	4.26454e-07	0.999982
Comp.252	4.21964e-07	0.999983
Comp.253	4.10769e-07	0.999983
Comp.254	4.0096e-07	0.999983
Comp.255	3.91878e-07	0.999984
Comp.256	3.88419e-07	0.999984
Comp.257	3.84072e-07	0.999985
Comp.258	3.83777e-07	0.999985
Comp.259	3.80994e-07	0.999985
Comp.260	3.69101e-07	0.999986
Comp.261	3.68086e-07	0.999986
Comp.262	3.62665e-07	0.999986
Comp.263	3.57895e-07	0.999987
Comp.264	3.54356e-07	0.999987
Comp.265	3.50856e-07	0.999988
Comp.266	3.47474e-07	0.999988
Comp.267	3.44352e-07	0.999988
Comp.268	3.40795e-07	0.999989
Comp.269	3.3659e-07	0.999989
Comp.270	3.2609e-07	0.999989
Comp.271	3.20248e-07	0.99999
Comp.272	3.17441e-07	0.99999
Comp.273	3.12352e-07	0.99999
Comp.274	3.08841e-07	0.99999
Comp.275	3.07798e-07	0.999991
Comp.276	3.06168e-07	0.999991
Comp.277	3.00609e-07	0.999991
Comp.278	2.98103e-07	0.999992
Comp.279	2.93813e-07	0.999992
Comp.280	2.92572e-07	0.999992
Comp.281	2.9044e-07	0.999993
Comp.282	2.85046e-07	0.999993
Comp.283	2.83361e-07	0.999993
Comp.284	2.82658e-07	0.999993
Comp.285	2.67861e-07	0.999994
Comp.286	2.56444e-07	0.999994
Comp.287	2.54178e-07	0.999994
Comp.288	2.52411e-07	0.999994
Comp.289	2.48206e-07	0.999995
Comp.290	2.40198e-07	0.999995
Comp.291	2.37877e-07	0.999995
Comp.292	2.36684e-07	0.999995
Comp.293	2.33516e-07	0.999996
Comp.294	2.31212e-07	0.999996
Comp.295	2.29964e-07	0.999996
Comp.296	2.27913e-07	0.999996
Comp.297	2.22113e-07	0.999997
Comp.298	2.15102e-07	0.999997
Comp.299	2.13364e-07	0.999997
Comp.300	2.03742e-07	0.999997
Comp.301	2.02995e-07	0.999997
Comp.302	2.00956e-07	0.999998
Comp.303	1.97317e-07	0.999998
Comp.304	1.95185e-07	0.999998
Comp.305	1.87786e-07	0.999998
Comp.306	1.81399e-07	0.999998
Comp.307	1.78941e-07	0.999999
Comp.308	1.5823e-07	0.999999
Comp.309	1.52308e-07	0.999999
Comp.310	1.48595e-07	0.999999
Comp.311	1.33643e-07	0.999999
Comp.312	1.28249e-07	0.999999
Comp.313	1.26728e-07	0.999999
Comp.314	1.21555e-07	1
Comp.315	1.13663e-07	1
Comp.316	1.0746e-07	1
Comp.317	9.40766e-08	1
Comp.318	9.03397e-08	1
Comp.319	7.13382e-08	1
Comp.320	9.12988e-11	1
Comp.321	7.41337e-12	1
Comp.322	4.57534e-12	1
Comp.323	2.99848e-12	1
Comp.324	1.45944e-12	1
Comp.325	8.22265e-13	1
Comp.326	7.80966e-13	1
Comp.327	7.45419e-13	1
Comp.328	6.86954e-13	1
Comp.329	6.21301e-13	1
Comp.330	5.67592e-13	1
Comp.331	5.32649e-13	1
Comp.332	4.89757e-13	1
Comp.333	4.35102e-13	1
Comp.334	3.75623e-13	1
Comp.335	3.33674e-13	1
Comp.336	7.86442e-17	1

## Sheet: GRCh38 Loadings
	10 patterns	20 patterns	30 patterns	40 patterns	50 patterns	60 patterns	Variances
aa	0.731481	0.749016	0.754494	0.75797	0.762615	0.762773	0.00534413
ac	0.527621	0.632162	0.633882	0.636979	0.642474	0.642634	0.00235041
ag	0.590841	0.625255	0.630807	0.63503	0.643764	0.6444	0.00543219
at	0.394829	0.636096	0.63769	0.642097	0.644498	0.644759	0.00253719
ca	0.591605	0.634991	0.63798	0.641254	0.643114	0.643364	0.00511711
cc	0.746161	0.750517	0.752093	0.755158	0.760761	0.761245	0.00553201
cg	0.613464	0.624978	0.626035	0.633515	0.641059	0.641604	0.00108374
ct	0.608708	0.634202	0.637138	0.639878	0.642852	0.64305	0.00442396
ga	0.612543	0.628992	0.632254	0.63576	0.641988	0.642625	0.00484935
gc	0.604746	0.629095	0.632389	0.637612	0.641094	0.641817	0.00420712
gg	0.738286	0.751458	0.75254	0.755748	0.760418	0.760808	0.0047996
gt	0.512147	0.623832	0.628774	0.633357	0.642335	0.642536	0.00166462
ta	0.35258	0.635024	0.637765	0.639479	0.643119	0.643218	0.00109407
tc	0.59263	0.628486	0.630951	0.6349	0.642381	0.642709	0.00281669
tg	0.610667	0.635707	0.638195	0.641164	0.643041	0.643473	0.00530702
tt	0.645718	0.753215	0.754613	0.756923	0.76173	0.761825	0.00295563
aaa	0.414931	0.59422	0.663275	0.68291	0.687437	0.689234	0.000645081
aac	0.140938	0.232573	0.43397	0.619403	0.630497	0.630775	0.000241764
aag	0.225164	0.532433	0.594392	0.603258	0.63111	0.631757	0.000468184
aat	0.142254	0.238123	0.405016	0.622662	0.633573	0.63452	0.000288509
aca	0.226807	0.351682	0.589018	0.634755	0.652365	0.652687	0.000316269
acc	0.187799	0.318205	0.497862	0.61018	0.634816	0.635116	0.000281367
acg	0.121038	0.147568	0.174943	0.314294	0.637222	0.638906	0.000212088
act	0.157139	0.238759	0.290221	0.613581	0.639624	0.641609	0.000236642
aga	0.26503	0.573707	0.61555	0.63066	0.645707	0.646951	0.000545951
agc	0.256675	0.417032	0.582109	0.621446	0.63171	0.635977	0.000379595
agg	0.242188	0.494574	0.58993	0.618284	0.627336	0.63079	0.000389459
agt	0.150382	0.223237	0.347859	0.613339	0.633761	0.634806	0.000233173
ata	0.129137	0.229418	0.244619	0.341611	0.651347	0.652413	0.000235234
atc	0.141812	0.283237	0.413436	0.600937	0.638267	0.638895	0.000231867
atg	0.213095	0.359328	0.482239	0.630367	0.649472	0.649899	0.000332895
att	0.161788	0.208932	0.237815	0.59762	0.639434	0.63973	0.000269851
caa	0.16856	0.479901	0.589088	0.623923	0.638331	0.63913	0.00032391
cac	0.208079	0.372571	0.596694	0.63793	0.646513	0.649294	0.000290904
cag	0.327383	0.55316	0.617625	0.622521	0.646879	0.64825	0.000624164
cat	0.151678	0.347686	0.48969	0.634876	0.644086	0.644588	0.000262829
cca	0.236458	0.526618	0.61115	0.625817	0.637263	0.640331	0.000465849
ccc	0.402128	0.583027	0.66912	0.678694	0.695332	0.695685	0.000500258
ccg	0.207001	0.215479	0.230382	0.419038	0.628661	0.630725	0.000258283
cct	0.225758	0.542252	0.596549	0.618614	0.631902	0.636229	0.000435714
cga	0.129234	0.150085	0.165568	0.30745	0.633671	0.634922	0.000212464
cgc	0.24158	0.252829	0.290668	0.566997	0.642414	0.644028	0.000264076
cgg	0.207303	0.222406	0.252664	0.472596	0.627549	0.630058	0.000259387
cgt	0.104854	0.123282	0.143135	0.219437	0.622772	0.625219	0.000213447
cta	0.09354	0.239339	0.264894	0.399401	0.642599	0.644644	0.000204198
ctc	0.255312	0.421603	0.586706	0.626708	0.644977	0.648202	0.000336279
ctg	0.343348	0.470877	0.6226	0.630413	0.644288	0.646405	0.000677616
ctt	0.167406	0.395145	0.489375	0.595275	0.636125	0.636502	0.000277299
gaa	0.231419	0.493095	0.59512	0.617829	0.627886	0.629403	0.000490673
gac	0.182854	0.259345	0.453779	0.619996	0.637621	0.639207	0.000252619
gag	0.274065	0.550196	0.611704	0.625793	0.644619	0.6469	0.000465814
gat	0.164267	0.324153	0.428633	0.624516	0.632407	0.633374	0.000249744
gca	0.236308	0.330165	0.584125	0.622874	0.633381	0.6375	0.000323717
gcc	0.230181	0.352546	0.600454	0.628426	0.635792	0.63725	0.000458159
gcg	0.238552	0.245687	0.281447	0.559597	0.641157	0.642771	0.000261839
gct	0.249431	0.417704	0.589706	0.619266	0.62785	0.636101	0.000359743
gga	0.246879	0.543089	0.581994	0.605702	0.629948	0.631383	0.000469382
ggc	0.218388	0.419189	0.568882	0.627923	0.633701	0.635036	0.000409153
ggg	0.343852	0.492732	0.651209	0.672537	0.692343	0.693487	0.000367952
ggt	0.16077	0.20595	0.361081	0.571518	0.621305	0.622338	0.000218665
gta	0.0619307	0.148625	0.169237	0.199445	0.637448	0.638556	0.000206531
gtc	0.168488	0.197518	0.307705	0.60914	0.638679	0.639384	0.000210914
gtg	0.276668	0.348169	0.580234	0.639355	0.650162	0.651739	0.000316413
gtt	0.124678	0.171498	0.296495	0.564769	0.631209	0.632298	0.000214484
taa	0.137712	0.203756	0.220826	0.510807	0.631756	0.632958	0.000236801
tac	0.113035	0.231506	0.259644	0.501547	0.638249	0.640121	0.000206075
tag	0.0682062	0.136433	0.158996	0.210841	0.638873	0.642781	0.000212254
tat	0.140746	0.231858	0.24026	0.607015	0.647684	0.648312	0.000234905
tca	0.199158	0.31692	0.605279	0.619927	0.645093	0.645793	0.000304781
tcc	0.208789	0.375405	0.554914	0.608281	0.633391	0.633934	0.000319311
tcg	0.119311	0.13004	0.143312	0.233939	0.637145	0.639905	0.000212387
tct	0.234103	0.356803	0.566709	0.628498	0.649915	0.650661	0.00030132
tga	0.208325	0.482039	0.608495	0.620074	0.643314	0.64405	0.000357547
tgc	0.257204	0.429648	0.587819	0.620867	0.632122	0.638106	0.00034902
tgg	0.25141	0.556015	0.613314	0.625569	0.636063	0.639163	0.000495504
tgt	0.222482	0.326986	0.611725	0.627003	0.644716	0.646409	0.000275903
tta	0.150877	0.185731	0.193118	0.242981	0.636694	0.637393	0.000235513
ttc	0.173736	0.31003	0.526085	0.60433	0.633762	0.634714	0.000277105
ttg	0.141931	0.246861	0.533357	0.608137	0.637574	0.638905	0.000260255
ttt	0.329754	0.464383	0.55189	0.673725	0.692415	0.693285	0.000376731
aaaa	0.193408	0.347491	0.419988	0.441585	0.51076	0.683975	0.000245241
aaac	0.0619778	0.0944676	0.124893	0.188486	0.204049	0.239273	0.000220073
aaag	0.105691	0.125308	0.20282	0.215418	0.316658	0.530906	0.000215187
aaat	0.0789095	0.133508	0.151239	0.222638	0.229362	0.246552	0.000221171
aaca	0.0666094	0.125481	0.204852	0.278482	0.295777	0.308631	0.00021364
aacc	0.0397419	0.0647298	0.153926	0.212715	0.229372	0.266737	0.000220162
aacg	0.0250817	0.0357939	0.0481415	0.0932216	0.1459	0.147178	0.000243694
aact	0.0462318	0.0844748	0.15062	0.22431	0.232642	0.241662	0.000219828
aaga	0.121386	0.254507	0.274219	0.280402	0.429562	0.66866	0.000217174
aagc	0.0564539	0.133297	0.182642	0.191483	0.276657	0.35715	0.000210424
aagg	0.0592416	0.200901	0.225799	0.233278	0.281601	0.513211	0.000208657
aagt	0.0496505	0.101296	0.129126	0.192353	0.204266	0.220573	0.000217866
aata	0.0519469	0.0849607	0.113873	0.166886	0.240436	0.253492	0.000231407
aatc	0.0292789	0.0541634	0.0908393	0.187918	0.199653	0.204953	0.000229767
aatg	0.0523705	0.105056	0.181837	0.271726	0.286335	0.295883	0.000216185
aatt	0.0498905	0.0708763	0.113594	0.204271	0.228947	0.232114	0.000227355
acaa	0.0684406	0.147435	0.20512	0.221254	0.237108	0.258164	0.000214127
acac	0.0681078	0.120061	0.187323	0.197837	0.210118	0.255183	0.000221928
acag	0.0742109	0.164086	0.240449	0.26277	0.275829	0.361356	0.000205504
acat	0.0523267	0.09375	0.152654	0.19049	0.197492	0.213621	0.000218664
acca	0.0718062	0.184544	0.229693	0.254053	0.269428	0.298024	0.000208523
accc	0.0757072	0.093933	0.160484	0.181154	0.190418	0.218622	0.000217058
accg	0.034723	0.0461279	0.0622979	0.102487	0.135067	0.13716	0.000239512
acct	0.059101	0.138389	0.195039	0.233082	0.237309	0.26228	0.000210172
acga	0.0374298	0.0472111	0.0579561	0.119108	0.208367	0.21006	0.000241485
acgc	0.0337984	0.0403531	0.0444082	0.0774831	0.187191	0.189909	0.000244212
acgg	0.0360549	0.0429043	0.0548379	0.114018	0.236587	0.238297	0.000238491
acgt	0.0253886	0.0366716	0.0463209	0.081686	0.18501	0.186134	0.000243858
acta	0.0353889	0.0657894	0.0747339	0.117389	0.158438	0.167663	0.000236193
actc	0.0434579	0.0725226	0.112707	0.168617	0.177475	0.194069	0.000222552
actg	0.0637508	0.0878633	0.133151	0.263649	0.292625	0.305702	0.000209913
actt	0.0459818	0.0959553	0.109178	0.181437	0.206758	0.222828	0.000220697
agaa	0.118453	0.271864	0.299748	0.307046	0.429491	0.626597	0.000218175
agac	0.0494219	0.113292	0.155143	0.209418	0.2239	0.259626	0.000212719
agag	0.103924	0.236938	0.27227	0.278961	0.428222	0.578973	0.000208453
agat	0.0602359	0.136579	0.177344	0.244445	0.257043	0.292567	0.000211276
agca	0.120517	0.19724	0.269496	0.277748	0.322503	0.409321	0.000207126
agcc	0.085798	0.130923	0.236175	0.260584	0.281659	0.444522	0.000208645
agcg	0.0493808	0.061317	0.0828595	0.132479	0.171442	0.173678	0.000235328
agct	0.0838863	0.154783	0.238205	0.252603	0.315469	0.386304	0.000205691
agga	0.109326	0.289533	0.320272	0.324139	0.420355	0.600775	0.000208408
aggc	0.0679018	0.146744	0.222292	0.230332	0.277379	0.375027	0.000211187
aggg	0.0880686	0.141492	0.156219	0.176787	0.212131	0.26373	0.000217509
aggt	0.0432565	0.0779017	0.135084	0.200041	0.227387	0.257591	0.00022112
agta	0.0217265	0.0616773	0.0836651	0.12469	0.239664	0.241637	0.000232825
agtc	0.0482453	0.0648056	0.0991113	0.204421	0.219536	0.226813	0.000226064
agtg	0.0673312	0.0898512	0.176862	0.285651	0.309206	0.321557	0.000210691
agtt	0.0414705	0.0662623	0.119295	0.213095	0.244722	0.251943	0.000222691
ataa	0.0468962	0.0783693	0.0929152	0.192989	0.261341	0.263192	0.000233457
atac	0.0293251	0.0478572	0.049498	0.0635913	0.198159	0.200388	0.000238493
atag	0.0172484	0.0385447	0.0427231	0.070724	0.191037	0.193085	0.000242068
atat	0.0496477	0.0880858	0.0942592	0.208098	0.273618	0.274505	0.000234644
atca	0.0587272	0.128634	0.191701	0.237336	0.255133	0.259134	0.000215594
atcc	0.0413223	0.0955403	0.15687	0.216648	0.23063	0.235977	0.000217752
atcg	0.0331972	0.0462239	0.0696422	0.0933246	0.159163	0.160331	0.000245113
atct	0.0392965	0.0851962	0.153445	0.209879	0.225125	0.235939	0.000217999
atga	0.094039	0.196134	0.224405	0.257916	0.285683	0.376141	0.000210622
atgc	0.0418722	0.082645	0.134532	0.164795	0.200109	0.26836	0.00021816
atgg	0.0654601	0.153259	0.196281	0.232132	0.256847	0.439606	0.000207506
atgt	0.0570264	0.0944636	0.185968	0.202595	0.218191	0.258901	0.000219715
atta	0.0423109	0.0640216	0.0713129	0.138033	0.203861	0.209629	0.000235817
attc	0.0281627	0.0533839	0.0906942	0.198989	0.225163	0.244524	0.000224977
attg	0.0389558	0.0544091	0.128373	0.21008	0.228269	0.233909	0.000225435
attt	0.0844827	0.123014	0.151855	0.199335	0.218308	0.224983	0.000225049
caaa	0.0762785	0.125037	0.160281	0.183064	0.222866	0.466939	0.000214397
caac	0.0640214	0.133775	0.198916	0.231773	0.253973	0.271072	0.000216619
caag	0.05557	0.252362	0.273068	0.287975	0.309379	0.51405	0.000205421
caat	0.0289874	0.0681846	0.11779	0.164642	0.174574	0.187217	0.000227623
caca	0.0868455	0.158899	0.273429	0.288832	0.303862	0.336391	0.000212299
cacc	0.0808819	0.167714	0.277971	0.298634	0.319742	0.365846	0.000211805
cacg	0.0353327	0.0553784	0.0789235	0.118394	0.217569	0.218727	0.000237343
cact	0.0511144	0.0879217	0.133181	0.228073	0.236507	0.24603	0.000217831
caga	0.0801078	0.226726	0.26563	0.273418	0.326479	0.676195	0.000202549
cagc	0.15359	0.26318	0.310509	0.329245	0.454337	0.663334	0.000213013
cagg	0.107455	0.194258	0.265618	0.275161	0.394438	0.648512	0.00020634
cagt	0.0734282	0.117001	0.153423	0.248973	0.275409	0.284374	0.00021088
cata	0.0263013	0.060831	0.066255	0.0959925	0.177382	0.190556	0.000238754
catc	0.0896653	0.186329	0.281512	0.309642	0.321046	0.330047	0.000211145
catg	0.0539458	0.109144	0.141994	0.269822	0.27561	0.29221	0.000211838
catt	0.03967	0.0737134	0.106605	0.23523	0.244191	0.248899	0.000221458
ccaa	0.0511613	0.179603	0.217199	0.225856	0.231495	0.321961	0.000209324
ccac	0.0826241	0.174607	0.24869	0.260684	0.283282	0.400031	0.000213107
ccag	0.12033	0.247742	0.304112	0.308809	0.338352	0.631567	0.000207869
ccat	0.0472307	0.118172	0.169215	0.208052	0.211921	0.264315	0.000214249
ccca	0.121284	0.181393	0.195833	0.216622	0.258598	0.346851	0.00020992
cccc	0.167527	0.279303	0.330394	0.335286	0.359871	0.397449	0.000228564
cccg	0.0783931	0.106664	0.118034	0.150549	0.202593	0.205859	0.000233529
ccct	0.0926736	0.150233	0.174868	0.187062	0.205351	0.305581	0.00021227
ccga	0.0399661	0.0451255	0.0485277	0.109729	0.243211	0.244726	0.000236014
ccgc	0.093327	0.0984113	0.125972	0.280893	0.304349	0.30668	0.000236234
ccgg	0.0661317	0.0787479	0.0828819	0.13518	0.28017	0.28476	0.000231076
ccgt	0.029566	0.0339716	0.0418154	0.0806906	0.216544	0.218183	0.000241926
ccta	0.0263434	0.0692705	0.0858765	0.124467	0.191818	0.205941	0.000231103
cctc	0.10074	0.240978	0.268375	0.282453	0.304738	0.517378	0.000212607
cctg	0.120956	0.260299	0.347412	0.353657	0.376311	0.656852	0.000214631
cctt	0.0463197	0.143211	0.192552	0.221716	0.248562	0.326274	0.000213627
cgaa	0.0206427	0.0342084	0.0393386	0.0711318	0.138625	0.141397	0.000245274
cgac	0.0437925	0.0517627	0.0717529	0.100878	0.164093	0.167708	0.000242164
cgag	0.058044	0.0851794	0.0908	0.138656	0.278557	0.283911	0.00023194
cgat	0.017215	0.03064	0.0370427	0.060585	0.102749	0.10635	0.000249197
cgca	0.0395808	0.0450777	0.0590305	0.107355	0.134231	0.138442	0.000240635
cgcc	0.0918547	0.103868	0.145627	0.235591	0.264615	0.268993	0.00023582
cgcg	0.0739379	0.0787045	0.0931413	0.181223	0.190965	0.191771	0.000249995
cgct	0.0498817	0.0571772	0.0702651	0.12471	0.155637	0.159469	0.000237161
cgga	0.0423044	0.061858	0.0723053	0.122426	0.17278	0.18508	0.00023446
cggc	0.0899787	0.103209	0.138688	0.220907	0.259274	0.270274	0.000233839
cggg	0.0701801	0.0948508	0.124116	0.154432	0.191159	0.193364	0.000231573
cggt	0.0273847	0.031939	0.0405509	0.0776577	0.10258	0.105375	0.000246435
cgta	0.00768718	0.0130421	0.0170067	0.0242724	0.0732283	0.0757637	0.000255483
cgtc	0.0385025	0.0428322	0.0519148	0.104375	0.190087	0.191949	0.00024344
cgtg	0.0521971	0.0667922	0.107856	0.129823	0.318872	0.320305	0.000233388
cgtt	0.0150971	0.0231515	0.0321857	0.0554541	0.105741	0.109964	0.000250823
ctaa	0.0287272	0.048648	0.051131	0.10165	0.196782	0.199511	0.000238507
ctac	0.0568448	0.119439	0.140358	0.282862	0.31503	0.320027	0.00022206
ctag	0.0201127	0.043726	0.0502156	0.0662346	0.205384	0.207258	0.00024185
ctat	0.0281928	0.0670717	0.0748225	0.159088	0.236088	0.238224	0.000232512
ctca	0.0681643	0.114091	0.250124	0.260303	0.276891	0.289583	0.000208296
ctcc	0.100208	0.225618	0.283763	0.300709	0.318633	0.340185	0.000210757
ctcg	0.037393	0.0531388	0.0664679	0.0834577	0.219699	0.221393	0.000240121
ctct	0.0972086	0.143266	0.222057	0.251494	0.26207	0.296339	0.000211262
ctga	0.0798109	0.151423	0.245894	0.250127	0.273522	0.418817	0.00020365
ctgc	0.164222	0.291891	0.324798	0.342063	0.400595	0.57208	0.000218872
ctgg	0.126702	0.243707	0.317337	0.327684	0.411262	0.711977	0.000211362
ctgt	0.0732818	0.120855	0.235598	0.245151	0.27455	0.338243	0.000208932
ctta	0.0279202	0.0517274	0.0611165	0.0840392	0.182999	0.188695	0.000237756
cttc	0.0870048	0.206639	0.307868	0.319852	0.341836	0.39216	0.000206883
cttg	0.0397908	0.100046	0.170905	0.2279	0.237209	0.247361	0.00021884
cttt	0.0662776	0.108449	0.127341	0.199217	0.21584	0.252905	0.000216719
gaaa	0.108676	0.184417	0.202147	0.235532	0.294573	0.530775	0.000216324
gaac	0.0388309	0.0906225	0.162702	0.215806	0.229602	0.255479	0.000216107
gaag	0.117697	0.290146	0.322232	0.323722	0.378919	0.655556	0.000211396
gaat	0.0333273	0.102565	0.169482	0.220558	0.234017	0.247049	0.000220869
gaca	0.0623123	0.108472	0.213498	0.257929	0.273807	0.285667	0.000210725
gacc	0.0653433	0.0973867	0.177288	0.250269	0.265543	0.279553	0.000214888
gacg	0.0469799	0.0614675	0.0886242	0.127165	0.217955	0.220112	0.000238803
gact	0.0490702	0.0769517	0.117288	0.219967	0.231481	0.23307	0.000218604
gaga	0.10141	0.234684	0.268413	0.272345	0.331994	0.668014	0.000207794
gagc	0.0791287	0.169673	0.21908	0.229954	0.304613	0.524076	0.000210449
gagg	0.114692	0.247485	0.269936	0.280977	0.435502	0.634621	0.000210989
gagt	0.0386305	0.077332	0.118324	0.179503	0.190521	0.207238	0.000221619
gata	0.0262649	0.0532947	0.0659778	0.108808	0.177859	0.182238	0.00023593
gatc	0.0417235	0.0795054	0.1046	0.203795	0.2148	0.220847	0.000223422
gatg	0.0971267	0.187732	0.268078	0.323423	0.33228	0.337884	0.000209419
gatt	0.0356711	0.0719189	0.0898358	0.195659	0.205706	0.208669	0.000226192
gcaa	0.0502287	0.124385	0.181576	0.194114	0.211883	0.248876	0.000215784
gcac	0.0512339	0.0906367	0.157995	0.174845	0.184108	0.258786	0.000219803
gcag	0.14462	0.210532	0.305687	0.316702	0.33904	0.470518	0.000209197
gcat	0.033197	0.0713691	0.130081	0.160608	0.166155	0.199738	0.000224049
gcca	0.0709344	0.170876	0.261047	0.277584	0.284463	0.373339	0.000206388
gccc	0.119058	0.187513	0.21638	0.228779	0.242139	0.309193	0.000219517
gccg	0.0839194	0.0946517	0.128634	0.177869	0.242106	0.246786	0.000234446
gcct	0.0602664	0.179606	0.239199	0.249032	0.263397	0.361707	0.000209333
gcga	0.0334333	0.0379406	0.0412512	0.0652	0.190793	0.191936	0.000242626
gcgc	0.0971085	0.103621	0.121373	0.262386	0.290254	0.292096	0.000242147
gcgg	0.0941495	0.0998151	0.133441	0.318282	0.32809	0.330558	0.000236044
gcgt	0.0274316	0.0308114	0.0335198	0.0465874	0.173301	0.174575	0.000245856
gcta	0.0267662	0.0745285	0.0959274	0.125213	0.187404	0.199583	0.000233411
gctc	0.0615773	0.106446	0.18833	0.201361	0.2122	0.416777	0.000213615
gctg	0.166631	0.300464	0.352234	0.363539	0.379137	0.613057	0.000219477
gctt	0.0416153	0.0939748	0.15098	0.175912	0.18458	0.26215	0.00021945
ggaa	0.0690233	0.234583	0.253415	0.262187	0.399635	0.52941	0.000205451
ggac	0.0725379	0.124402	0.194802	0.244792	0.255591	0.276244	0.000211779
ggag	0.123329	0.28098	0.299851	0.31089	0.455638	0.604502	0.000212842
ggat	0.0452908	0.105962	0.147063	0.206954	0.217774	0.23723	0.000217054
ggca	0.0673193	0.127089	0.206164	0.236157	0.246738	0.296382	0.000209851
ggcc	0.0806443	0.175471	0.251506	0.28448	0.305383	0.465469	0.000218482
ggcg	0.0885857	0.102884	0.136079	0.240323	0.261417	0.267874	0.000237424
ggct	0.0774964	0.148161	0.232604	0.260843	0.270024	0.417425	0.00021095
ggga	0.0927565	0.134841	0.198431	0.205105	0.243805	0.345887	0.000209733
gggc	0.0965507	0.161823	0.179875	0.20017	0.22914	0.296552	0.000219408
gggg	0.127033	0.214769	0.296744	0.306565	0.330878	0.367288	0.000224258
gggt	0.0541004	0.0747349	0.102829	0.128575	0.135251	0.145898	0.000230827
ggta	0.0171746	0.0385729	0.0516278	0.0739296	0.158553	0.159742	0.000242238
ggtc	0.0523227	0.0612735	0.0998591	0.198097	0.210014	0.214128	0.000227171
ggtg	0.0851449	0.116194	0.243677	0.3168	0.347902	0.354068	0.000213308
ggtt	0.0327269	0.0508364	0.0851695	0.168089	0.187392	0.198299	0.000232363
gtaa	0.0245751	0.0451176	0.0485426	0.104847	0.199794	0.201627	0.000241131
gtac	0.0222261	0.0535012	0.0639459	0.10034	0.224597	0.226515	0.000237015
gtag	0.0187362	0.0405478	0.0526376	0.066142	0.194402	0.195618	0.000243861
gtat	0.0257585	0.0463735	0.0543835	0.120896	0.211558	0.212294	0.000238605
gtca	0.0593463	0.072627	0.13348	0.21881	0.238787	0.246313	0.000221971
gtcc	0.0548672	0.0836868	0.134416	0.216539	0.228142	0.233127	0.000222262
gtcg	0.030122	0.0355925	0.041321	0.0751926	0.139684	0.141362	0.000248286
gtct	0.0486401	0.0721833	0.132873	0.19687	0.2067	0.215651	0.000223945
gtga	0.0565699	0.114792	0.177214	0.196567	0.21064	0.253855	0.000212958
gtgc	0.0660679	0.0939165	0.17601	0.188232	0.226661	0.312377	0.000217905
gtgg	0.106441	0.177047	0.255763	0.267868	0.317902	0.450815	0.000208232
gtgt	0.0832357	0.116979	0.170451	0.185522	0.192309	0.208226	0.00022355
gtta	0.0205493	0.0373517	0.0526857	0.079773	0.149198	0.150449	0.00024282
gttc	0.040574	0.0561259	0.103759	0.206641	0.221487	0.226046	0.00022509
gttg	0.0388319	0.059572	0.145575	0.194767	0.202717	0.205951	0.000230388
gttt	0.0517129	0.0821335	0.0939647	0.179928	0.19903	0.200443	0.000225985
taaa	0.0698311	0.10215	0.111197	0.199848	0.246526	0.248191	0.00022978
taac	0.0209732	0.0346471	0.0499676	0.101681	0.121075	0.122009	0.000243518
taag	0.021887	0.0519515	0.0580059	0.125379	0.156824	0.162819	0.000238773
taat	0.038019	0.0631519	0.0839113	0.14551	0.162737	0.165051	0.000239593
taca	0.0451877	0.0786626	0.116002	0.201685	0.249292	0.252794	0.000222173
tacc	0.0306202	0.0804711	0.101586	0.169182	0.199782	0.20278	0.000230154
tacg	0.0209244	0.0324175	0.0411769	0.0686546	0.119424	0.119598	0.000249281
tact	0.0362025	0.0755396	0.0844343	0.168048	0.202531	0.204427	0.00023112
taga	0.0250391	0.0608017	0.0686061	0.0867332	0.229283	0.232905	0.000237079
tagc	0.020653	0.0360004	0.0471484	0.0549975	0.151957	0.153972	0.000243996
tagg	0.021472	0.0392931	0.042365	0.0559548	0.140853	0.141977	0.000247165
tagt	0.0193576	0.0366254	0.04867	0.0683543	0.13004	0.131944	0.000247047
tata	0.0404547	0.0755013	0.0792101	0.146702	0.189141	0.189835	0.00024177
tatc	0.0186315	0.0504693	0.0625034	0.150522	0.168575	0.171849	0.000236737
tatg	0.0432751	0.0772987	0.094409	0.219226	0.243673	0.248162	0.000227647
tatt	0.0601704	0.0770219	0.0825893	0.197742	0.212175	0.214301	0.00023259
tcaa	0.0494159	0.129025	0.197897	0.20846	0.219983	0.237747	0.000213821
tcac	0.0562892	0.0974539	0.178981	0.189887	0.197258	0.209981	0.000218414
tcag	0.0774277	0.132991	0.249773	0.253516	0.274049	0.303639	0.00020615
tcat	0.0582538	0.143609	0.188139	0.212962	0.221456	0.23706	0.000217826
tcca	0.0631762	0.162826	0.22959	0.253421	0.259176	0.321485	0.000206218
tccc	0.0820931	0.113678	0.164264	0.182571	0.196215	0.248998	0.000214797
tccg	0.0366016	0.0506412	0.0661295	0.0983237	0.140182	0.144789	0.00023824
tcct	0.0887345	0.211993	0.264307	0.271743	0.289098	0.354929	0.000207987
tcga	0.0292026	0.0368861	0.0448144	0.0879267	0.190779	0.192548	0.00024429
tcgc	0.0333713	0.0357206	0.0399681	0.0615298	0.182329	0.184764	0.000245035
tcgg	0.0360896	0.0406607	0.0459533	0.0944199	0.235473	0.236263	0.000240447
tcgt	0.0317976	0.035188	0.0408538	0.0714663	0.175275	0.176665	0.000246991
tcta	0.0271264	0.0741509	0.0941919	0.1256	0.180078	0.188873	0.000231326
tctc	0.0896494	0.125771	0.198097	0.222444	0.237024	0.269326	0.000215871
tctg	0.0722076	0.125187	0.250866	0.266752	0.289382	0.366137	0.000205653
tctt	0.0724337	0.143636	0.175134	0.211084	0.239571	0.273068	0.000216379
tgaa	0.07383	0.170748	0.255135	0.264121	0.272847	0.430056	0.00020848
tgac	0.0576691	0.11371	0.160061	0.195337	0.208959	0.230571	0.000215853
tgag	0.0583051	0.184914	0.22018	0.224843	0.240378	0.359455	0.000209385
tgat	0.0660522	0.144161	0.168524	0.210398	0.216284	0.244547	0.000217616
tgca	0.075827	0.128791	0.241669	0.248785	0.284706	0.32194	0.000206849
tgcc	0.0853989	0.135894	0.228967	0.258544	0.262006	0.539956	0.000210514
tgcg	0.0441916	0.0583295	0.0680833	0.116666	0.148758	0.156154	0.000239376
tgct	0.116757	0.224501	0.27345	0.280561	0.308992	0.546786	0.000209339
tgga	0.0849016	0.273318	0.305655	0.323685	0.385196	0.67568	0.000201966
tggc	0.0685442	0.19827	0.25589	0.280963	0.328637	0.460354	0.000207499
tggg	0.108773	0.149761	0.188309	0.212342	0.243235	0.328682	0.00020805
tggt	0.0701651	0.137537	0.191548	0.263621	0.285709	0.311885	0.000214641
tgta	0.0304303	0.0637422	0.103334	0.110158	0.252568	0.254969	0.000232049
tgtc	0.0590258	0.0746802	0.167254	0.242863	0.264132	0.270832	0.00021814
tgtg	0.118723	0.178517	0.319776	0.358164	0.372821	0.38049	0.000211423
tgtt	0.0532903	0.0691693	0.157868	0.24549	0.266838	0.278754	0.000221238
ttaa	0.0504026	0.0644314	0.0739044	0.158252	0.245085	0.248049	0.000234232
ttac	0.0311593	0.0496835	0.0548486	0.104394	0.234722	0.238454	0.000235158
ttag	0.0274676	0.0363798	0.0411612	0.0557603	0.187646	0.190183	0.00024353
ttat	0.055163	0.0710316	0.0755114	0.180921	0.251084	0.252251	0.000233388
ttca	0.0511792	0.130771	0.230021	0.256138	0.26615	0.284237	0.00021195
ttcc	0.0564184	0.0951868	0.227234	0.255376	0.268492	0.292253	0.000211391
ttcg	0.0287983	0.0422416	0.0578214	0.08059	0.169414	0.170218	0.000244044
ttct	0.0767982	0.140684	0.218062	0.250156	0.260558	0.273008	0.000212619
ttga	0.0447947	0.105994	0.166869	0.185322	0.200623	0.219654	0.000220732
ttgc	0.0426926	0.0714693	0.161299	0.174299	0.181573	0.214846	0.000224085
ttgg	0.0473581	0.115702	0.19251	0.215985	0.230587	0.25075	0.000218138
ttgt	0.0497478	0.0666117	0.146457	0.16034	0.172793	0.185122	0.000226703
ttta	0.0704076	0.0879495	0.109256	0.12494	0.209118	0.212017	0.000232002
tttc	0.0697421	0.0929196	0.143937	0.163959	0.203237	0.227125	0.000220066
tttg	0.0649866	0.111903	0.165448	0.19143	0.228274	0.239919	0.000215156
tttt	0.147853	0.244556	0.320332	0.412147	0.428276	0.444541	0.000235546

## Sheet: GRCh38 Attributes
	10 patterns	20 patterns	30 patterns	40 patterns	50 patterns	60 patterns
1	cc	tt	tt	aa	aa	aa
2	gg	gg	aa	tt	tt	tt
3	aa	cc	gg	gg	cc	cc
4	tt	aa	cc	cc	gg	gg
5	cg	at	ccc	aaa	ccc	ctgg
6	ga	tg	aaa	ccc	ttt	ccc
7	tg	ta	ggg	ttt	ggg	ggg
8	ct	ca	tg	ggg	aaa	ttt
9	gc	ct	ca	at	aca	aaa
10	tc	ac	ta	ca	ata	aaaa
11		gc	at	tg	gtg	caga
12		ga	ct	ct	tct	tgga
13		tc	ac	ta	atg	aaga
14		ag	gc	gtg	tat	gaga
15		cg	ga	cac	cag	cagc
16		gt	tc	gc	cac	cctg
17		aaa	ag	ac	aga	gaag
18		ccc	gt	ga	tca	aca
19		aga	cg	ag	ctc	ata
20		tgg	ctg	tc	tgt	gtg
21			cag	cat	gag	tct
22			aga	aca	at	atg
23			tgg	cg	ctg	cac
24			tgt	gt	cat	cagg
25			gag	aga	ag	tat
26			cca	ctg	tga	cag
27			tga	atg	ta	ctc
28			tca	tct	ca	aga
29			gcc	gcc	tg	gag
30			cac	ggc	ct	tgt
31				tgt	cta	ctg
32				ctc	ac	tca
33				cca	cgc	at
34				gag	tc	cta
35				tgg	gt	cat
36				gat	ga	ag
37				caa	gcg	tga
38				gca	gc	cgc
39				aat	cg	tg
40				cag	act	ca
41					att	ta
42					tag	ct
43					gtc	tag
44					caa	gcg
45					atc	tc
46					tac	ac
47					gac	ga
48					ttg	gt
49					gta	gc
50					cca	act
51						cg
52						cca
53						tac
54						tcg
55						att
56						gtc
57						gac
58						tgg
59						caa
60						acg

## Sheet: GRCm38 PCA Explained
	Explained Data	Total Explained Data
Comp.1	0.334466	0.334466
Comp.2	0.172112	0.506578
Comp.3	0.064714	0.571292
Comp.4	0.0481937	0.619486
Comp.5	0.0313667	0.650852
Comp.6	0.02961	0.680462
Comp.7	0.0275862	0.708048
Comp.8	0.0226254	0.730674
Comp.9	0.0205432	0.751217
Comp.10	0.0169081	0.768125
Comp.11	0.0154915	0.783617
Comp.12	0.0125581	0.796175
Comp.13	0.0076519	0.803827
Comp.14	0.0067219	0.810549
Comp.15	0.00591258	0.816461
Comp.16	0.00572996	0.822191
Comp.17	0.0055073	0.827698
Comp.18	0.00498221	0.832681
Comp.19	0.00480291	0.837484
Comp.20	0.00453673	0.84202
Comp.21	0.00450684	0.846527
Comp.22	0.00446716	0.850994
Comp.23	0.00430565	0.8553
Comp.24	0.00428293	0.859583
Comp.25	0.00410755	0.86369
Comp.26	0.0040577	0.867748
Comp.27	0.00394872	0.871697
Comp.28	0.00391688	0.875614
Comp.29	0.00381149	0.879425
Comp.30	0.00361328	0.883038
Comp.31	0.00349629	0.886535
Comp.32	0.00329247	0.889827
Comp.33	0.00319296	0.89302
Comp.34	0.00296582	0.895986
Comp.35	0.00289992	0.898886
Comp.36	0.00265159	0.901538
Comp.37	0.00258297	0.904121
Comp.38	0.00251263	0.906633
Comp.39	0.00246563	0.909099
Comp.40	0.00229653	0.911395
Comp.41	0.00212964	0.913525
Comp.42	0.00209633	0.915621
Comp.43	0.0020351	0.917656
Comp.44	0.0017594	0.919416
Comp.45	0.0017007	0.921116
Comp.46	0.00163904	0.922756
Comp.47	0.00152316	0.924279
Comp.48	0.00150006	0.925779
Comp.49	0.00142271	0.927201
Comp.50	0.0012153	0.928417
Comp.51	0.00117393	0.929591
Comp.52	0.00115337	0.930744
Comp.53	0.00111286	0.931857
Comp.54	0.0010666	0.932923
Comp.55	0.00102998	0.933953
Comp.56	0.00100519	0.934959
Comp.57	0.000993089	0.935952
Comp.58	0.000963277	0.936915
Comp.59	0.000941185	0.937856
Comp.60	0.000927761	0.938784
Comp.61	0.000898444	0.939682
Comp.62	0.000875317	0.940558
Comp.63	0.000859249	0.941417
Comp.64	0.000854635	0.942272
Comp.65	0.000843231	0.943115
Comp.66	0.000834774	0.94395
Comp.67	0.000821228	0.944771
Comp.68	0.000813897	0.945585
Comp.69	0.000802003	0.946387
Comp.70	0.000786103	0.947173
Comp.71	0.000771695	0.947945
Comp.72	0.000761949	0.948706
Comp.73	0.000755486	0.949462
Comp.74	0.00075197	0.950214
Comp.75	0.000742133	0.950956
Comp.76	0.000738822	0.951695
Comp.77	0.00073561	0.952431
Comp.78	0.000728225	0.953159
Comp.79	0.000717224	0.953876
Comp.80	0.000714506	0.95459
Comp.81	0.000703598	0.955294
Comp.82	0.000695455	0.95599
Comp.83	0.000690226	0.95668
Comp.84	0.000681687	0.957361
Comp.85	0.000672594	0.958034
Comp.86	0.00066818	0.958702
Comp.87	0.00066138	0.959364
Comp.88	0.000659643	0.960023
Comp.89	0.00065425	0.960677
Comp.90	0.000645988	0.961323
Comp.91	0.000632669	0.961956
Comp.92	0.000631356	0.962587
Comp.93	0.000621915	0.963209
Comp.94	0.000618569	0.963828
Comp.95	0.000615819	0.964444
Comp.96	0.000610006	0.965054
Comp.97	0.000602627	0.965656
Comp.98	0.000594206	0.966251
Comp.99	0.000591174	0.966842
Comp.100	0.000589369	0.967431
Comp.101	0.000580204	0.968011
Comp.102	0.000574977	0.968586
Comp.103	0.00056845	0.969155
Comp.104	0.000565876	0.969721
Comp.105	0.000558407	0.970279
Comp.106	0.000553637	0.970833
Comp.107	0.000551783	0.971385
Comp.108	0.00054786	0.971932
Comp.109	0.000543178	0.972476
Comp.110	0.000535056	0.973011
Comp.111	0.000529233	0.97354
Comp.112	0.000525001	0.974065
Comp.113	0.000521455	0.974586
Comp.114	0.00051667	0.975103
Comp.115	0.000507169	0.97561
Comp.116	0.000503049	0.976113
Comp.117	0.000498142	0.976611
Comp.118	0.000491283	0.977103
Comp.119	0.00048918	0.977592
Comp.120	0.000483654	0.978075
Comp.121	0.000481148	0.978557
Comp.122	0.000473616	0.97903
Comp.123	0.000469	0.979499
Comp.124	0.00045835	0.979958
Comp.125	0.000451306	0.980409
Comp.126	0.000441966	0.980851
Comp.127	0.000440047	0.981291
Comp.128	0.000432382	0.981723
Comp.129	0.000426849	0.98215
Comp.130	0.00042033	0.98257
Comp.131	0.000417266	0.982988
Comp.132	0.000400876	0.983389
Comp.133	0.0003945	0.983783
Comp.134	0.000388307	0.984171
Comp.135	0.000385897	0.984557
Comp.136	0.000384129	0.984941
Comp.137	0.000378773	0.98532
Comp.138	0.00037268	0.985693
Comp.139	0.000371237	0.986064
Comp.140	0.00036792	0.986432
Comp.141	0.000363545	0.986796
Comp.142	0.000353633	0.987149
Comp.143	0.000350819	0.9875
Comp.144	0.000347671	0.987848
Comp.145	0.00034398	0.988192
Comp.146	0.000339802	0.988531
Comp.147	0.000334553	0.988866
Comp.148	0.00032669	0.989193
Comp.149	0.000323406	0.989516
Comp.150	0.000321011	0.989837
Comp.151	0.000310561	0.990148
Comp.152	0.000308972	0.990457
Comp.153	0.000303959	0.990761
Comp.154	0.000302324	0.991063
Comp.155	0.000297907	0.991361
Comp.156	0.000292481	0.991653
Comp.157	0.00028884	0.991942
Comp.158	0.000286602	0.992229
Comp.159	0.00028102	0.99251
Comp.160	0.000279764	0.99279
Comp.161	0.00027681	0.993066
Comp.162	0.000274311	0.993341
Comp.163	0.000272302	0.993613
Comp.164	0.000267891	0.993881
Comp.165	0.000264329	0.994145
Comp.166	0.000262674	0.994408
Comp.167	0.000260019	0.994668
Comp.168	0.000254714	0.994923
Comp.169	0.000250247	0.995173
Comp.170	0.000244282	0.995417
Comp.171	0.000238696	0.995656
Comp.172	0.000235966	0.995892
Comp.173	0.000233623	0.996125
Comp.174	0.000228816	0.996354
Comp.175	0.00022399	0.996578
Comp.176	0.000220642	0.996799
Comp.177	0.000218148	0.997017
Comp.178	0.000213712	0.997231
Comp.179	0.000211602	0.997442
Comp.180	0.000209872	0.997652
Comp.181	0.000205966	0.997858
Comp.182	0.000198462	0.998057
Comp.183	0.000197392	0.998254
Comp.184	0.000193848	0.998448
Comp.185	0.000192967	0.998641
Comp.186	0.000183007	0.998824
Comp.187	0.000182096	0.999006
Comp.188	0.000174284	0.99918
Comp.189	0.000172714	0.999353
Comp.190	0.000167065	0.99952
Comp.191	0.000163495	0.999684
Comp.192	0.000104811	0.999788
Comp.193	4.741e-05	0.999836
Comp.194	3.42951e-05	0.99987
Comp.195	2.42928e-05	0.999894
Comp.196	1.52123e-05	0.99991
Comp.197	7.58031e-06	0.999917
Comp.198	6.20117e-06	0.999923
Comp.199	4.5792e-06	0.999928
Comp.200	3.29321e-06	0.999931
Comp.201	2.77735e-06	0.999934
Comp.202	2.57454e-06	0.999937
Comp.203	2.40923e-06	0.999939
Comp.204	2.27615e-06	0.999941
Comp.205	2.08497e-06	0.999943
Comp.206	2.0126e-06	0.999945
Comp.207	1.94575e-06	0.999947
Comp.208	1.91039e-06	0.999949
Comp.209	1.85749e-06	0.999951
Comp.210	1.73143e-06	0.999953
Comp.211	1.66299e-06	0.999954
Comp.212	1.61577e-06	0.999956
Comp.213	1.53849e-06	0.999958
Comp.214	1.51943e-06	0.999959
Comp.215	1.49383e-06	0.999961
Comp.216	1.39534e-06	0.999962
Comp.217	1.35072e-06	0.999963
Comp.218	1.27313e-06	0.999965
Comp.219	1.23606e-06	0.999966
Comp.220	1.19328e-06	0.999967
Comp.221	1.17509e-06	0.999968
Comp.222	1.01173e-06	0.999969
Comp.223	9.38784e-07	0.99997
Comp.224	8.64842e-07	0.999971
Comp.225	7.72068e-07	0.999972
Comp.226	7.19632e-07	0.999973
Comp.227	7.00786e-07	0.999973
Comp.228	6.82854e-07	0.999974
Comp.229	6.67045e-07	0.999975
Comp.230	6.35061e-07	0.999975
Comp.231	5.95177e-07	0.999976
Comp.232	5.68914e-07	0.999976
Comp.233	5.59955e-07	0.999977
Comp.234	5.25124e-07	0.999977
Comp.235	5.09768e-07	0.999978
Comp.236	4.92895e-07	0.999978
Comp.237	4.83059e-07	0.999979
Comp.238	4.73227e-07	0.999979
Comp.239	4.7022e-07	0.99998
Comp.240	4.6348e-07	0.99998
Comp.241	4.57273e-07	0.999981
Comp.242	4.47892e-07	0.999981
Comp.243	4.47281e-07	0.999982
Comp.244	4.42932e-07	0.999982
Comp.245	4.31017e-07	0.999983
Comp.246	4.2298e-07	0.999983
Comp.247	4.19151e-07	0.999983
Comp.248	4.12395e-07	0.999984
Comp.249	4.06088e-07	0.999984
Comp.250	4.03195e-07	0.999985
Comp.251	3.94822e-07	0.999985
Comp.252	3.81633e-07	0.999985
Comp.253	3.74508e-07	0.999986
Comp.254	3.72103e-07	0.999986
Comp.255	3.62104e-07	0.999987
Comp.256	3.57747e-07	0.999987
Comp.257	3.53808e-07	0.999987
Comp.258	3.51584e-07	0.999988
Comp.259	3.32678e-07	0.999988
Comp.260	3.28019e-07	0.999988
Comp.261	3.2457e-07	0.999989
Comp.262	3.17324e-07	0.999989
Comp.263	3.1437e-07	0.999989
Comp.264	3.10031e-07	0.99999
Comp.265	3.07123e-07	0.99999
Comp.266	3.03108e-07	0.99999
Comp.267	2.99426e-07	0.99999
Comp.268	2.94565e-07	0.999991
Comp.269	2.8074e-07	0.999991
Comp.270	2.77617e-07	0.999991
Comp.271	2.74712e-07	0.999992
Comp.272	2.71681e-07	0.999992
Comp.273	2.65923e-07	0.999992
Comp.274	2.62643e-07	0.999992
Comp.275	2.60828e-07	0.999993
Comp.276	2.58806e-07	0.999993
Comp.277	2.53614e-07	0.999993
Comp.278	2.4825e-07	0.999993
Comp.279	2.37291e-07	0.999994
Comp.280	2.32812e-07	0.999994
Comp.281	2.28608e-07	0.999994
Comp.282	2.26057e-07	0.999994
Comp.283	2.24471e-07	0.999995
Comp.284	2.21085e-07	0.999995
Comp.285	2.16111e-07	0.999995
Comp.286	2.1573e-07	0.999995
Comp.287	2.11246e-07	0.999995
Comp.288	2.0837e-07	0.999996
Comp.289	2.05773e-07	0.999996
Comp.290	2.01555e-07	0.999996
Comp.291	2.00207e-07	0.999996
Comp.292	1.95231e-07	0.999996
Comp.293	1.93015e-07	0.999997
Comp.294	1.88026e-07	0.999997
Comp.295	1.79996e-07	0.999997
Comp.296	1.75532e-07	0.999997
Comp.297	1.74279e-07	0.999997
Comp.298	1.70494e-07	0.999997
Comp.299	1.68058e-07	0.999998
Comp.300	1.67083e-07	0.999998
Comp.301	1.66113e-07	0.999998
Comp.302	1.63224e-07	0.999998
Comp.303	1.551e-07	0.999998
Comp.304	1.49389e-07	0.999998
Comp.305	1.46967e-07	0.999999
Comp.306	1.45525e-07	0.999999
Comp.307	1.45088e-07	0.999999
Comp.308	1.29123e-07	0.999999
Comp.309	1.25555e-07	0.999999
Comp.310	1.18101e-07	0.999999
Comp.311	1.15216e-07	0.999999
Comp.312	1.10637e-07	0.999999
Comp.313	9.1025e-08	1
Comp.314	8.58229e-08	1
Comp.315	7.79668e-08	1
Comp.316	7.70759e-08	1
Comp.317	7.52144e-08	1
Comp.318	6.0113e-08	1
Comp.319	4.4112e-08	1
Comp.320	7.80014e-12	1
Comp.321	5.089e-12	1
Comp.322	3.404e-12	1
Comp.323	1.94824e-12	1
Comp.324	1.09477e-12	1
Comp.325	7.54086e-13	1
Comp.326	6.79796e-13	1
Comp.327	6.57353e-13	1
Comp.328	5.98525e-13	1
Comp.329	5.74027e-13	1
Comp.330	5.22588e-13	1
Comp.331	4.79952e-13	1
Comp.332	4.45036e-13	1
Comp.333	4.00811e-13	1
Comp.334	3.64949e-13	1
Comp.335	3.11873e-13	1
Comp.336	0	1

## Sheet: GRCm38 Loadings
	10 patterns	20 patterns	30 patterns	40 patterns	50 patterns	60 patterns	Variances
aa	0.731711	0.752012	0.754236	0.756067	0.762201	0.762598	0.00465817
ac	0.410575	0.631326	0.632528	0.635527	0.642588	0.642753	0.0025229
ag	0.588497	0.628261	0.630585	0.634519	0.643651	0.644131	0.00563299
at	0.488217	0.632009	0.634368	0.64057	0.64402	0.644326	0.00242556
ca	0.588042	0.636941	0.639103	0.641516	0.642964	0.643459	0.0053303
cc	0.748702	0.751007	0.752357	0.754715	0.761158	0.761438	0.00479126
cg	0.621751	0.627887	0.628868	0.63674	0.641724	0.642249	0.000880312
ct	0.608866	0.633681	0.636315	0.640341	0.642897	0.643049	0.00476317
ga	0.609894	0.629725	0.632684	0.635684	0.642206	0.642841	0.00496917
gc	0.610459	0.629803	0.632466	0.63574	0.641508	0.642214	0.0037713
gg	0.738146	0.750065	0.753865	0.756862	0.760642	0.760968	0.00413619
gt	0.582177	0.621167	0.62704	0.631626	0.642196	0.642342	0.00181225
ta	0.343248	0.636843	0.637968	0.640277	0.642913	0.643097	0.00102927
tc	0.547715	0.627793	0.629983	0.633572	0.64271	0.64292	0.00307594
tg	0.611499	0.637179	0.638585	0.641967	0.643208	0.643557	0.00549277
tt	0.653767	0.754129	0.754811	0.75634	0.761057	0.761522	0.00279541
aaa	0.386077	0.570441	0.646464	0.680396	0.690355	0.691474	0.000487477
aac	0.131023	0.267856	0.460682	0.6221	0.630383	0.630684	0.000238293
aag	0.230814	0.5426	0.600077	0.603461	0.630355	0.632372	0.0004826
aat	0.147426	0.230042	0.335184	0.61845	0.629582	0.631024	0.000249206
aca	0.223071	0.400117	0.586585	0.635421	0.653447	0.654171	0.000336861
acc	0.165569	0.289102	0.495856	0.60548	0.63376	0.635108	0.000275415
acg	0.122726	0.150156	0.166847	0.316616	0.638222	0.6407	0.000209857
act	0.12109	0.227649	0.304022	0.617381	0.640111	0.642011	0.000243444
aga	0.270465	0.575508	0.613601	0.630121	0.645212	0.645736	0.000571114
agc	0.270055	0.430289	0.593673	0.622209	0.632759	0.636008	0.000385191
agg	0.240121	0.493373	0.586253	0.618127	0.626623	0.630705	0.000369442
agt	0.174677	0.277146	0.362949	0.611455	0.632906	0.634542	0.000235061
ata	0.139594	0.221113	0.229845	0.337361	0.647928	0.652208	0.000222221
atc	0.13824	0.264983	0.39177	0.620765	0.635311	0.63657	0.000232785
atg	0.230386	0.352035	0.521854	0.626734	0.649368	0.649832	0.0003341
att	0.165739	0.202398	0.253031	0.584607	0.636745	0.637812	0.000244597
caa	0.176807	0.539306	0.59232	0.618345	0.636756	0.638523	0.000319485
cac	0.180414	0.387004	0.57934	0.634289	0.647341	0.648292	0.000289103
cag	0.34369	0.552494	0.610389	0.622174	0.646288	0.647751	0.000627013
cat	0.178566	0.363782	0.466982	0.634083	0.642639	0.644548	0.000279528
cca	0.240197	0.528074	0.614104	0.624857	0.637844	0.64038	0.000453092
ccc	0.365106	0.495102	0.660705	0.675852	0.69525	0.69582	0.000386111
ccg	0.203517	0.206778	0.221338	0.381898	0.631886	0.634647	0.000237174
cct	0.230425	0.528698	0.591104	0.617183	0.631955	0.636174	0.000417265
cga	0.13542	0.161908	0.172026	0.339604	0.633656	0.635367	0.000209768
cgc	0.236867	0.248598	0.283305	0.548824	0.643789	0.645151	0.000244454
cgg	0.204351	0.22001	0.249566	0.480163	0.62763	0.631277	0.000236668
cgt	0.111568	0.129231	0.144288	0.234568	0.622129	0.627254	0.00021107
cta	0.110663	0.235781	0.265351	0.455954	0.639872	0.642351	0.000205529
ctc	0.25601	0.406133	0.589184	0.626554	0.648168	0.649281	0.000337258
ctg	0.333449	0.467849	0.630771	0.636196	0.644599	0.647131	0.000663124
ctt	0.161639	0.319069	0.509852	0.611221	0.635426	0.636195	0.000292653
gaa	0.232195	0.476299	0.603174	0.611964	0.625773	0.628684	0.000476002
gac	0.147255	0.278014	0.472649	0.622967	0.637118	0.638543	0.000255676
gag	0.270794	0.571691	0.603335	0.624904	0.642402	0.646653	0.000464398
gat	0.17383	0.299949	0.3987	0.62273	0.630957	0.633417	0.000242563
gca	0.247076	0.401476	0.590656	0.615328	0.631724	0.638688	0.00032137
gcc	0.219414	0.388337	0.587752	0.621023	0.636116	0.63775	0.000379803
gcg	0.231986	0.241492	0.257473	0.501512	0.642624	0.644819	0.000244335
gct	0.261899	0.450074	0.597572	0.618035	0.626232	0.637163	0.00035857
gga	0.238186	0.53561	0.585599	0.606807	0.629777	0.630785	0.000451099
ggc	0.22486	0.392228	0.561696	0.624155	0.632515	0.635004	0.000345702
ggg	0.307258	0.436235	0.635946	0.670171	0.69072	0.691365	0.00029641
ggt	0.173581	0.210599	0.378602	0.581895	0.62204	0.623946	0.000217448
gta	0.0649098	0.151907	0.171146	0.234414	0.632108	0.636745	0.000201866
gtc	0.166165	0.204401	0.340209	0.61093	0.636779	0.637639	0.000212536
gtg	0.319505	0.361801	0.590568	0.639313	0.64953	0.650723	0.000318895
gtt	0.143672	0.18278	0.286734	0.567925	0.629034	0.630845	0.000212384
taa	0.126276	0.191289	0.207245	0.434254	0.630159	0.634755	0.00021877
tac	0.0958041	0.23733	0.260278	0.504206	0.63629	0.638175	0.000206271
tag	0.0697072	0.153417	0.16956	0.239466	0.635855	0.64251	0.000206777
tat	0.15592	0.233729	0.249424	0.599657	0.641293	0.64414	0.000225474
tca	0.18318	0.326944	0.588801	0.620113	0.644619	0.645995	0.000312151
tcc	0.194944	0.310169	0.573429	0.607386	0.633504	0.634353	0.000317719
tcg	0.112492	0.133509	0.143684	0.241298	0.637212	0.640469	0.000210136
tct	0.257266	0.382573	0.564357	0.632178	0.649443	0.650639	0.000339202
tga	0.214675	0.53061	0.605365	0.620566	0.642024	0.643864	0.000353543
tgc	0.254347	0.401444	0.587444	0.621531	0.633359	0.638595	0.000336928
tgg	0.266517	0.553802	0.615872	0.626407	0.634072	0.637599	0.00047908
tgt	0.267718	0.410347	0.609449	0.627333	0.64264	0.645446	0.00030808
tta	0.133651	0.170772	0.186213	0.255251	0.63264	0.635253	0.000219949
ttc	0.17577	0.273409	0.513686	0.608574	0.633065	0.633478	0.000287011
ttg	0.149969	0.229387	0.553137	0.595003	0.638159	0.639264	0.000255251
ttt	0.323049	0.409007	0.56652	0.682484	0.693031	0.693786	0.000336741
aaaa	0.164081	0.292671	0.359313	0.391844	0.434877	0.590864	0.000228975
aaac	0.0637845	0.107246	0.122203	0.184157	0.199226	0.24736	0.000219272
aaag	0.106432	0.13123	0.207077	0.218947	0.287254	0.504955	0.000211959
aaat	0.0721354	0.12622	0.135134	0.211933	0.226095	0.249469	0.000221357
aaca	0.066313	0.147814	0.210185	0.277382	0.291257	0.312535	0.000212005
aacc	0.0401963	0.0733915	0.14744	0.208939	0.227577	0.284617	0.000218506
aacg	0.0264467	0.0438231	0.0562315	0.0958037	0.154736	0.155729	0.00024354
aact	0.0376821	0.0761411	0.151615	0.22553	0.231228	0.239993	0.000218536
aaga	0.122463	0.273481	0.289465	0.298645	0.457337	0.67552	0.000217158
aagc	0.0581805	0.13556	0.203246	0.212252	0.32156	0.403435	0.00020882
aagg	0.0678655	0.206074	0.223999	0.234226	0.274752	0.503059	0.000206406
aagt	0.0594343	0.105598	0.140491	0.198221	0.206273	0.236808	0.000216548
aata	0.0489834	0.0730919	0.0798175	0.145979	0.207885	0.220863	0.000232386
aatc	0.0257859	0.0548264	0.0824489	0.17134	0.179678	0.185085	0.000229943
aatg	0.0556921	0.0972594	0.182033	0.281741	0.294506	0.303363	0.000216146
aatt	0.0448625	0.0633489	0.0838441	0.179926	0.203464	0.207644	0.00022997
acaa	0.0664144	0.171542	0.200481	0.219198	0.234034	0.249667	0.0002112
acac	0.0639255	0.166116	0.222989	0.233481	0.254917	0.320545	0.000219057
acag	0.0793627	0.148878	0.221351	0.258675	0.311723	0.429946	0.000202578
acat	0.0626102	0.104888	0.161009	0.209656	0.231415	0.278726	0.000216485
acca	0.0672527	0.17326	0.236407	0.273474	0.289151	0.309691	0.000206257
accc	0.0710504	0.0886767	0.159874	0.172497	0.185267	0.19865	0.000216482
accg	0.0336026	0.0464526	0.0622631	0.0939225	0.143034	0.14654	0.000239323
acct	0.047451	0.133183	0.195778	0.235621	0.244384	0.262369	0.000209052
acga	0.0393148	0.0518943	0.0586668	0.132453	0.226294	0.228278	0.000240537
acgc	0.0336531	0.0373166	0.039923	0.0621436	0.181172	0.183139	0.000244598
acgg	0.0348859	0.0418766	0.0516084	0.112584	0.232416	0.233605	0.000239416
acgt	0.028449	0.0375612	0.0450139	0.0872748	0.18384	0.185541	0.000245012
acta	0.0345351	0.0665447	0.083595	0.144592	0.18116	0.186308	0.00023355
actc	0.0471287	0.0798267	0.114	0.173839	0.18458	0.192574	0.00021964
actg	0.0526122	0.0896804	0.149539	0.265209	0.285533	0.297927	0.00020768
actt	0.0290215	0.081009	0.123085	0.182949	0.198094	0.220822	0.000217924
agaa	0.121798	0.280309	0.317844	0.325295	0.35413	0.605451	0.000216861
agac	0.0461566	0.116484	0.187603	0.225612	0.250912	0.266221	0.000209863
agag	0.10518	0.265217	0.283189	0.289483	0.348044	0.623591	0.000206707
agat	0.0612525	0.130135	0.173947	0.251898	0.258884	0.280922	0.000209791
agca	0.136143	0.251674	0.298752	0.305013	0.351523	0.459867	0.000207906
agcc	0.0823267	0.131592	0.249935	0.273991	0.294447	0.38936	0.000207529
agcg	0.0499609	0.0613403	0.0755424	0.117874	0.168342	0.170212	0.000235243
agct	0.0866874	0.150791	0.248504	0.256878	0.292789	0.413206	0.000203997
agga	0.108456	0.292848	0.330618	0.334606	0.387872	0.606993	0.000206755
aggc	0.0671176	0.143198	0.219784	0.237828	0.25521	0.393673	0.000211789
aggg	0.0819773	0.13371	0.151657	0.173004	0.200821	0.248586	0.000217678
aggt	0.0463462	0.0834687	0.14243	0.200802	0.228098	0.259793	0.00022078
agta	0.0216568	0.0681311	0.0809175	0.124867	0.231619	0.241217	0.000232044
agtc	0.0503577	0.0778633	0.116705	0.210183	0.225373	0.233477	0.000221152
agtg	0.0854788	0.105323	0.192456	0.287585	0.301942	0.321276	0.000209468
agtt	0.0467802	0.0818994	0.113139	0.216981	0.236001	0.242416	0.00022193
ataa	0.0441596	0.0687281	0.0737626	0.166349	0.238918	0.248454	0.000234406
atac	0.0325182	0.0537733	0.058724	0.0930812	0.211328	0.217676	0.000236889
atag	0.0205573	0.0439625	0.0486162	0.0817998	0.1882	0.191419	0.000241688
atat	0.0563518	0.0825522	0.0902392	0.147603	0.260515	0.266164	0.000234229
atca	0.0562983	0.122556	0.18276	0.234517	0.246059	0.249322	0.000214161
atcc	0.0395058	0.0863366	0.156919	0.221491	0.23022	0.238639	0.000215606
atcg	0.0296928	0.0451489	0.0611455	0.0971104	0.162131	0.164356	0.000243764
atct	0.045713	0.071153	0.14033	0.213569	0.22169	0.228272	0.000217065
atga	0.103592	0.192284	0.229522	0.258779	0.278835	0.449572	0.000208247
atgc	0.0512926	0.0681298	0.150338	0.175767	0.205508	0.30723	0.000216378
atgg	0.0758471	0.159892	0.204538	0.231673	0.274344	0.43394	0.000205836
atgt	0.0561836	0.122345	0.18109	0.193985	0.22738	0.288523	0.000217619
atta	0.0381232	0.0527707	0.0625714	0.11754	0.186236	0.188996	0.000237821
attc	0.0302697	0.0520666	0.0844087	0.19386	0.209785	0.227931	0.00022486
attg	0.042331	0.0532088	0.137078	0.223918	0.241144	0.244367	0.000224335
attt	0.0812932	0.103495	0.159149	0.201714	0.215409	0.218903	0.000224763
caaa	0.0811951	0.134001	0.161684	0.179067	0.204653	0.39122	0.000211741
caac	0.0593822	0.162434	0.211903	0.239026	0.264541	0.27571	0.000214953
caag	0.0576921	0.270147	0.294939	0.305364	0.315909	0.502627	0.000203693
caat	0.0345214	0.0795689	0.106491	0.167981	0.178232	0.200279	0.000226365
caca	0.0872907	0.202286	0.30186	0.319409	0.334495	0.371283	0.000209409
cacc	0.0731649	0.138087	0.257265	0.281459	0.30063	0.353384	0.000209841
cacg	0.0372113	0.0493394	0.0736063	0.110568	0.209441	0.211536	0.000237971
cact	0.0418023	0.0911646	0.120515	0.229334	0.237517	0.243789	0.000214629
caga	0.0856922	0.224531	0.262018	0.271416	0.49971	0.69351	0.000200473
cagc	0.168885	0.277041	0.309975	0.331167	0.516792	0.632224	0.000213015
cagg	0.100875	0.183675	0.239773	0.258064	0.328936	0.597923	0.0002039
cagt	0.0852248	0.146457	0.18014	0.259922	0.287362	0.319631	0.000209094
cata	0.0337515	0.075555	0.0826	0.135758	0.20841	0.229471	0.000236251
catc	0.0889995	0.175524	0.271636	0.322819	0.337971	0.343579	0.000208166
catg	0.0627023	0.123917	0.133262	0.270081	0.280687	0.308614	0.000210238
catt	0.0455811	0.077078	0.113178	0.224583	0.252884	0.260196	0.000220229
ccaa	0.0602496	0.190357	0.223994	0.231419	0.238371	0.330444	0.000207194
ccac	0.0745242	0.171399	0.229186	0.243253	0.26915	0.379621	0.000210583
ccag	0.117365	0.261059	0.300393	0.305467	0.349556	0.618825	0.000204926
ccat	0.0520371	0.12914	0.161944	0.20315	0.25219	0.301046	0.000211843
ccca	0.118361	0.17692	0.20277	0.220607	0.253171	0.263434	0.000207087
cccc	0.140384	0.221553	0.307908	0.316432	0.332058	0.349555	0.000223202
cccg	0.0698755	0.0888475	0.113102	0.141474	0.189563	0.19245	0.000234842
ccct	0.0918425	0.146411	0.169461	0.182499	0.210368	0.229196	0.000210098
ccga	0.0407912	0.0477613	0.0486274	0.110986	0.244356	0.245493	0.000236058
ccgc	0.0887772	0.0960125	0.121312	0.277598	0.299742	0.301249	0.000238226
ccgg	0.062192	0.070938	0.0809851	0.0965973	0.262167	0.269903	0.000232543
ccgt	0.0336841	0.0382823	0.0421641	0.0821672	0.217951	0.219203	0.000242071
ccta	0.0304146	0.0791974	0.091154	0.130427	0.183733	0.201391	0.000227799
cctc	0.0906348	0.148676	0.240953	0.255734	0.273297	0.448376	0.000208325
cctg	0.120313	0.292685	0.323551	0.337787	0.352811	0.628277	0.000208593
cctt	0.0465795	0.140949	0.190052	0.222646	0.237363	0.317803	0.000211059
cgaa	0.0264007	0.039795	0.0459321	0.0894971	0.154362	0.160643	0.000243417
cgac	0.0395138	0.0501682	0.0621098	0.0950932	0.143433	0.144288	0.000242947
cgag	0.0569125	0.0791178	0.0836037	0.134589	0.268494	0.276089	0.000231146
cgat	0.0210798	0.0351416	0.042996	0.0764396	0.11211	0.113315	0.000247583
cgca	0.0426044	0.0501798	0.0654529	0.111221	0.14085	0.145423	0.000241118
cgcc	0.0840418	0.0970029	0.133026	0.22523	0.262891	0.268232	0.000236138
cgcg	0.0703945	0.0775822	0.0877598	0.160221	0.181938	0.182907	0.000252954
cgct	0.05108	0.0578018	0.0671436	0.125179	0.161683	0.165266	0.000237325
cgga	0.0447108	0.0702581	0.0790525	0.131298	0.191275	0.196398	0.000233701
cggc	0.084647	0.0976148	0.128886	0.220551	0.254353	0.260066	0.000236302
cggg	0.0624577	0.0847795	0.120272	0.148324	0.173314	0.176431	0.0002348
cggt	0.0306738	0.0339314	0.0422131	0.085637	0.107079	0.110673	0.000245652
cgta	0.00855707	0.0152783	0.018234	0.0294553	0.076711	0.0785121	0.000255411
cgtc	0.0381961	0.043503	0.049733	0.095699	0.176246	0.179429	0.000243939
cgtg	0.0531316	0.0625682	0.093739	0.118006	0.296378	0.298207	0.00023521
cgtt	0.0189749	0.0279406	0.034784	0.0648557	0.126143	0.129803	0.000249993
ctaa	0.0280663	0.0441518	0.058724	0.115346	0.218381	0.220742	0.000236684
ctac	0.0524824	0.11848	0.140571	0.318871	0.325655	0.330325	0.000218723
ctag	0.0226911	0.0456429	0.0489856	0.0604187	0.213501	0.217929	0.00023936
ctat	0.0458779	0.0882094	0.10043	0.21559	0.273091	0.278122	0.000228903
ctca	0.0681747	0.0817619	0.235787	0.25644	0.27752	0.305663	0.000205255
ctcc	0.0919521	0.169672	0.273935	0.290477	0.312645	0.328814	0.000207348
ctcg	0.0375396	0.0454999	0.060227	0.0779948	0.209562	0.212065	0.000240046
ctct	0.110566	0.204889	0.263743	0.28721	0.295966	0.314593	0.0002088
ctga	0.0818042	0.176492	0.247368	0.254512	0.288266	0.570895	0.00020168
ctgc	0.158168	0.287034	0.316638	0.328713	0.351361	0.571645	0.00021122
ctgg	0.12172	0.221574	0.303895	0.311145	0.343696	0.71391	0.000204974
ctgt	0.0985494	0.135847	0.250121	0.261817	0.312631	0.391947	0.000206947
ctta	0.0266973	0.0470847	0.0627232	0.0848289	0.190415	0.196325	0.000235167
cttc	0.0857343	0.168329	0.305978	0.327476	0.342025	0.364264	0.000204132
cttg	0.0402198	0.0838422	0.19176	0.22355	0.229042	0.246902	0.000216175
cttt	0.0607743	0.103966	0.122139	0.22008	0.231129	0.24882	0.000213931
gaaa	0.101946	0.17928	0.192189	0.236923	0.313982	0.484975	0.00021264
gaac	0.0368204	0.0922014	0.194059	0.236538	0.24652	0.29086	0.000213727
gaag	0.123098	0.332729	0.346424	0.348078	0.400876	0.648216	0.000213236
gaat	0.0349136	0.0703296	0.143572	0.222004	0.229967	0.245343	0.000222029
gaca	0.0615721	0.119533	0.225727	0.263176	0.283609	0.29441	0.000207111
gacc	0.0546002	0.0951344	0.163202	0.239456	0.254617	0.265662	0.000212789
gacg	0.0457936	0.0566996	0.0776106	0.124396	0.217903	0.22073	0.000239102
gact	0.0365947	0.0868438	0.143544	0.216965	0.22991	0.234818	0.000215614
gaga	0.101997	0.258732	0.281433	0.289064	0.447861	0.682266	0.000207453
gagc	0.0776626	0.166636	0.214031	0.224896	0.317989	0.510291	0.00020831
gagg	0.110973	0.241928	0.269989	0.281264	0.407177	0.620568	0.000210542
gagt	0.0438438	0.0879683	0.104772	0.172601	0.193252	0.227857	0.000218589
gata	0.0309395	0.0556102	0.0648282	0.110465	0.1909	0.201361	0.000235288
gatc	0.0396627	0.0802046	0.096126	0.213512	0.221072	0.22746	0.0002218
gatg	0.0973935	0.16967	0.257811	0.327408	0.343205	0.348999	0.000206225
gatt	0.0381867	0.0679566	0.0943278	0.192746	0.204781	0.212004	0.000226961
gcaa	0.0504598	0.133005	0.172976	0.182064	0.193528	0.243624	0.00021444
gcac	0.0455575	0.09124	0.155849	0.174365	0.184058	0.250358	0.000219314
gcag	0.153839	0.246756	0.31546	0.319368	0.365727	0.498066	0.000209049
gcat	0.0315992	0.0730576	0.114937	0.150339	0.189457	0.236982	0.00022296
gcca	0.0640142	0.193922	0.259295	0.27906	0.302183	0.382402	0.000205262
gccc	0.105882	0.121435	0.191769	0.204208	0.21137	0.226394	0.00021471
gccg	0.078269	0.0893732	0.122527	0.167287	0.237516	0.240549	0.000235522
gcct	0.0595931	0.192607	0.243661	0.256329	0.27808	0.393139	0.000208227
gcga	0.03599	0.0385709	0.0427018	0.062946	0.191703	0.193151	0.000243605
gcgc	0.0909077	0.0988216	0.111812	0.228567	0.285598	0.286406	0.000241922
gcgg	0.088259	0.0989312	0.117693	0.305619	0.312445	0.315304	0.000237044
gcgt	0.0286127	0.0298308	0.0338981	0.0440896	0.179453	0.180735	0.000247193
gcta	0.0374781	0.080921	0.102266	0.14514	0.201428	0.226237	0.00022987
gctc	0.064512	0.128649	0.189747	0.198896	0.209427	0.375495	0.000210288
gctg	0.16745	0.29976	0.350768	0.360607	0.397265	0.611041	0.000212864
gctt	0.0420475	0.0839682	0.159566	0.184621	0.197473	0.273673	0.000216956
ggaa	0.067575	0.227785	0.247142	0.252121	0.300108	0.527578	0.000203766
ggac	0.0570595	0.117791	0.188279	0.236204	0.245899	0.266418	0.000210561
ggag	0.114948	0.292322	0.29677	0.313529	0.39458	0.611451	0.000209046
ggat	0.0488985	0.0949242	0.134154	0.194294	0.224503	0.234304	0.000215642
ggca	0.0674956	0.119801	0.196076	0.231981	0.243129	0.320391	0.000209988
ggcc	0.0737758	0.172181	0.223408	0.244101	0.288348	0.39421	0.000212778
ggcg	0.0819192	0.0939759	0.120249	0.231144	0.257319	0.261792	0.000239443
ggct	0.0915299	0.168541	0.254997	0.278258	0.301067	0.483751	0.000210619
ggga	0.0821284	0.12243	0.205557	0.216288	0.242212	0.271759	0.000209719
gggc	0.0865741	0.144165	0.166738	0.189103	0.209906	0.240529	0.000218832
gggg	0.105912	0.169843	0.260409	0.276247	0.301524	0.315101	0.000223976
gggt	0.0555565	0.0757698	0.111736	0.136927	0.141916	0.149158	0.000230327
ggta	0.0226422	0.0426272	0.0583593	0.0863683	0.165209	0.168164	0.000240518
ggtc	0.0464627	0.0603385	0.102404	0.194758	0.204561	0.209535	0.000226285
ggtg	0.0890509	0.113965	0.235867	0.309649	0.330865	0.340998	0.000212883
ggtt	0.0376094	0.0518373	0.0923613	0.165911	0.182318	0.194719	0.000231036
gtaa	0.0267229	0.0500619	0.0554798	0.105697	0.205094	0.214353	0.000242132
gtac	0.0230767	0.0595156	0.066818	0.0987843	0.23909	0.247743	0.000233085
gtag	0.0180673	0.0410049	0.0478391	0.0724257	0.194508	0.196394	0.00024248
gtat	0.0223094	0.0430849	0.050919	0.125087	0.193872	0.201221	0.000237483
gtca	0.057099	0.0803202	0.155418	0.219438	0.234743	0.243551	0.000217875
gtcc	0.0570677	0.0889012	0.139184	0.218376	0.231278	0.236478	0.000219288
gtcg	0.0294169	0.0341274	0.0429166	0.069396	0.13515	0.136918	0.000248795
gtct	0.0526861	0.0724059	0.132819	0.208351	0.21879	0.224498	0.000220059
gtga	0.0649436	0.124222	0.185506	0.196137	0.221542	0.23806	0.000212574
gtgc	0.0700522	0.0889744	0.178329	0.190891	0.199573	0.32556	0.000217367
gtgg	0.111625	0.189947	0.249128	0.261409	0.30149	0.503981	0.00020774
gtgt	0.108988	0.14037	0.18503	0.204031	0.21231	0.279057	0.000220268
gtta	0.0214219	0.0381504	0.0524718	0.0919858	0.142312	0.144154	0.000242347
gttc	0.0445194	0.0633739	0.114103	0.222657	0.241482	0.247167	0.000222468
gttg	0.0410896	0.0561593	0.146753	0.19353	0.209662	0.214259	0.000228216
gttt	0.0605924	0.0801655	0.101231	0.175312	0.198868	0.205069	0.000225759
taaa	0.0624406	0.0985863	0.112804	0.189945	0.247854	0.248758	0.000230835
taac	0.0183183	0.0391768	0.053523	0.092413	0.126889	0.130895	0.000242472
taag	0.0209849	0.0488231	0.0603434	0.117517	0.168949	0.176911	0.000237122
taat	0.0338923	0.0531892	0.0641165	0.109213	0.146246	0.154218	0.000242222
taca	0.0452039	0.0839084	0.123377	0.218865	0.266242	0.268882	0.000219051
tacc	0.02887	0.08544	0.106222	0.164079	0.194944	0.203188	0.000227536
tacg	0.020232	0.0375048	0.0406805	0.0750739	0.116279	0.117073	0.000249339
tact	0.0362539	0.077734	0.0924762	0.169458	0.204068	0.207689	0.00022831
taga	0.0241659	0.0622315	0.0675261	0.0944153	0.220245	0.226601	0.000235462
tagc	0.0233775	0.0395146	0.05193	0.0656319	0.163451	0.170217	0.00024204
tagg	0.0228252	0.0423187	0.0478755	0.064634	0.133289	0.135589	0.000247096
tagt	0.0188054	0.0401615	0.0464221	0.0661875	0.130536	0.135087	0.000246149
tata	0.0402391	0.0692366	0.0727853	0.119716	0.179202	0.182463	0.000241379
tatc	0.0231439	0.049185	0.0595983	0.165674	0.17226	0.175552	0.000235009
tatg	0.0551168	0.0982702	0.125505	0.246551	0.263119	0.270631	0.000224313
tatt	0.0570027	0.0693346	0.0818257	0.191335	0.197822	0.20107	0.000233415
tcaa	0.0449716	0.141766	0.190448	0.200824	0.207516	0.252883	0.000212855
tcac	0.0553904	0.0827099	0.16048	0.179897	0.189888	0.195434	0.000216026
tcag	0.0750488	0.151281	0.243915	0.252705	0.28177	0.306322	0.000204373
tcat	0.0655911	0.153321	0.204698	0.234712	0.257979	0.296989	0.000215757
tcca	0.0550542	0.138174	0.250036	0.26728	0.280402	0.348042	0.000203148
tccc	0.0776652	0.137798	0.168995	0.18613	0.200024	0.21647	0.000213812
tccg	0.0382219	0.0490066	0.0656635	0.0888305	0.148151	0.154712	0.000238171
tcct	0.0860059	0.180286	0.276548	0.285451	0.310809	0.410999	0.00020584
tcga	0.0284233	0.0416386	0.046052	0.0997323	0.199186	0.200356	0.000243595
tcgc	0.0318292	0.0342972	0.0375307	0.0653943	0.182555	0.183851	0.000245082
tcgg	0.0357447	0.0415599	0.0504152	0.0950296	0.232618	0.235169	0.000240063
tcgt	0.0283162	0.0359413	0.0401116	0.0729695	0.180199	0.182389	0.000247438
tcta	0.0347318	0.0684179	0.0883293	0.137585	0.185331	0.196444	0.000227494
tctc	0.0968727	0.16969	0.218768	0.238259	0.25042	0.287895	0.000213765
tctg	0.0795419	0.103627	0.258019	0.278371	0.33385	0.4432	0.000202856
tctt	0.0763212	0.12635	0.178021	0.208991	0.26651	0.325972	0.000214817
tgaa	0.0728691	0.163043	0.239854	0.244608	0.275828	0.417624	0.000206444
tgac	0.0537913	0.142073	0.171853	0.208822	0.225333	0.247205	0.000213459
tgag	0.0613702	0.177825	0.215374	0.222675	0.236993	0.379283	0.000207113
tgat	0.0709521	0.144016	0.156258	0.211643	0.216975	0.262417	0.000216774
tgca	0.0756213	0.126662	0.228903	0.239321	0.278425	0.353718	0.000206018
tgcc	0.0854913	0.143325	0.226312	0.257399	0.266454	0.407363	0.000209231
tgcg	0.043955	0.0533179	0.0665937	0.100343	0.155504	0.162214	0.000241133
tgct	0.12053	0.227349	0.277882	0.284694	0.308456	0.486639	0.00020814
tgga	0.0870184	0.266832	0.312431	0.337724	0.37722	0.644432	0.000200704
tggc	0.0768372	0.20188	0.274146	0.301197	0.322083	0.468172	0.000206413
tggg	0.102546	0.141798	0.193217	0.222633	0.24984	0.297269	0.000208208
tggt	0.0730254	0.135416	0.197598	0.272569	0.294669	0.318082	0.000213448
tgta	0.0329328	0.0732963	0.103937	0.119853	0.252845	0.256866	0.000229273
tgtc	0.0663464	0.0947358	0.188369	0.261367	0.273224	0.286125	0.000213745
tgtg	0.143163	0.222771	0.3261	0.363212	0.378975	0.407127	0.000208305
tgtt	0.0634681	0.0884144	0.158519	0.253955	0.275105	0.292901	0.00021916
ttaa	0.0442464	0.0580507	0.0707704	0.117949	0.230543	0.233656	0.00023567
ttac	0.0236857	0.0486329	0.0521381	0.0799962	0.229212	0.232333	0.000233764
ttag	0.0253335	0.0380799	0.0449528	0.0689916	0.173815	0.17736	0.000243776
ttat	0.0534878	0.0618961	0.0698929	0.194809	0.244166	0.247044	0.000233855
ttca	0.051539	0.12811	0.202323	0.2442	0.251586	0.272463	0.000210633
ttcc	0.0574046	0.093677	0.224215	0.24725	0.266354	0.273761	0.000209745
ttcg	0.0262208	0.0450735	0.0587725	0.0826877	0.176672	0.17723	0.000243411
ttct	0.0883436	0.119389	0.232822	0.265414	0.27812	0.301428	0.000211912
ttga	0.0460737	0.11385	0.164508	0.180295	0.19049	0.223038	0.000219805
ttgc	0.042119	0.0597244	0.15398	0.16465	0.181096	0.203605	0.000222247
ttgg	0.052344	0.107144	0.191578	0.202897	0.221624	0.247913	0.000215905
ttgt	0.0578894	0.0894678	0.173859	0.181242	0.200399	0.221443	0.000224197
ttta	0.0591548	0.0710632	0.0891086	0.105039	0.206234	0.211218	0.000232046
tttc	0.0788768	0.108264	0.189735	0.211161	0.240099	0.255904	0.000220161
tttg	0.0678613	0.105653	0.159752	0.198185	0.230991	0.251723	0.000213286
tttt	0.138146	0.186234	0.312986	0.386488	0.396005	0.40621	0.000231392

## Sheet: GRCm38 Attributes
	10 patterns	20 patterns	30 patterns	40 patterns	50 patterns	60 patterns
1	cc	tt	tt	gg	aa	aa
2	gg	aa	aa	tt	cc	tt
3	aa	cc	gg	aa	tt	cc
4	tt	gg	cc	cc	gg	gg
5	cg	tg	ccc	ttt	ccc	ctgg
6	tg	ca	aaa	aaa	ttt	ccc
7	gc	ta	ca	ccc	ggg	ttt
8	ga	ct	tg	ggg	aaa	caga
9	ct	at	ta	tg	aca	aaa
10	ag	ac	ct	ca	gtg	ggg
11		gc	ggg	at	tct	gaga
12		ga	at	ct	atg	aaga
13		ag	ga	ta	ctc	aca
14		cg	ac	gtg	ata	ata
15		tc	gc	cg	cac	gtg
16		gt	ctg	ctg	cag	tct
17		aga	ag	gc	aga	atg
18		gag	tc	ga	tca	ctc
19		aaa	cg	ac	ctg	cac
20		tgg	gt	aca	at	gaag
21			tgg	ag	cgc	cag
22			cca	cac	ag	ctg
23			aga	cat	tg	gag
24			cag	tc	ca	tca
25			tgt	tct	ta	aga
26			tga	gt	ct	tgt
27			gag	aga	tc	cgc
28			gaa	tgt	tgt	gcg
29			aag	atg	cat	cat
30			gct	ctc	gcg	tgga
31				tgg	ac	at
32				gag	gag	tat
33				cca	ga	ag
34				ggc	gt	tga
35				gac	tga	tg
36				gat	cg	ca
37				agc	gc	ta
38				cag	tat	ct
39				aac	act	tc
40				tgc	cta	ga
41					acg	ac
42					ttg	tag
43					cca	cta
44					tcg	gt
45					gac	cg
46					gtc	gc
47					caa	act
48					att	acg
49					tac	tcg
50					gcc	cca
51						ttg
52						gca
53						tgc
54						gac
55						caa
56						tac
57						att
58						gcc
59						gtc
60						tgg

## Sheet: GRCh37 & GRCm38 PCA Explained
	Explained Data	Total Explained Data
Comp.1	0.405472	0.405472
Comp.2	0.12855	0.534023
Comp.3	0.0616379	0.595661
Comp.4	0.0484263	0.644087
Comp.5	0.0295179	0.673605
Comp.6	0.0278951	0.7015
Comp.7	0.0248252	0.726325
Comp.8	0.0224871	0.748812
Comp.9	0.0197634	0.768576
Comp.10	0.0150319	0.783607
Comp.11	0.0142284	0.797836
Comp.12	0.0116775	0.809513
Comp.13	0.00680389	0.816317
Comp.14	0.0064412	0.822758
Comp.15	0.00566403	0.828422
Comp.16	0.00533835	0.833761
Comp.17	0.00499154	0.838752
Comp.18	0.00462836	0.843381
Comp.19	0.00447998	0.847861
Comp.20	0.00444224	0.852303
Comp.21	0.00429046	0.856593
Comp.22	0.00416896	0.860762
Comp.23	0.00412932	0.864892
Comp.24	0.00399848	0.86889
Comp.25	0.00386805	0.872758
Comp.26	0.00371837	0.876476
Comp.27	0.00363661	0.880113
Comp.28	0.00355009	0.883663
Comp.29	0.00347429	0.887137
Comp.30	0.0033923	0.89053
Comp.31	0.00315312	0.893683
Comp.32	0.00303878	0.896722
Comp.33	0.00299876	0.89972
Comp.34	0.00278651	0.902507
Comp.35	0.0026368	0.905144
Comp.36	0.00254817	0.907692
Comp.37	0.0025139	0.910206
Comp.38	0.00236413	0.91257
Comp.39	0.00226004	0.91483
Comp.40	0.00214896	0.916979
Comp.41	0.00207256	0.919052
Comp.42	0.00189783	0.920949
Comp.43	0.00181601	0.922765
Comp.44	0.00168882	0.924454
Comp.45	0.00164538	0.9261
Comp.46	0.00152063	0.92762
Comp.47	0.00145222	0.929072
Comp.48	0.00136438	0.930437
Comp.49	0.00135605	0.931793
Comp.50	0.00112107	0.932914
Comp.51	0.00106684	0.933981
Comp.52	0.00101543	0.934996
Comp.53	0.000988114	0.935984
Comp.54	0.000985238	0.93697
Comp.55	0.00094402	0.937914
Comp.56	0.000931399	0.938845
Comp.57	0.000925208	0.93977
Comp.58	0.000889677	0.94066
Comp.59	0.000866197	0.941526
Comp.60	0.000842328	0.942368
Comp.61	0.000820541	0.943189
Comp.62	0.000807752	0.943997
Comp.63	0.000790033	0.944787
Comp.64	0.000788	0.945575
Comp.65	0.00077533	0.94635
Comp.66	0.000772349	0.947122
Comp.67	0.00075998	0.947882
Comp.68	0.000753829	0.948636
Comp.69	0.000744932	0.949381
Comp.70	0.000730494	0.950112
Comp.71	0.000724184	0.950836
Comp.72	0.000718987	0.951555
Comp.73	0.000708935	0.952264
Comp.74	0.000708058	0.952972
Comp.75	0.000691225	0.953663
Comp.76	0.000683464	0.954346
Comp.77	0.000679285	0.955026
Comp.78	0.000677527	0.955703
Comp.79	0.000673139	0.956376
Comp.80	0.000663836	0.95704
Comp.81	0.000663565	0.957704
Comp.82	0.000650532	0.958354
Comp.83	0.00064655	0.959001
Comp.84	0.000641108	0.959642
Comp.85	0.000635662	0.960278
Comp.86	0.000632286	0.96091
Comp.87	0.000617174	0.961527
Comp.88	0.000612067	0.962139
Comp.89	0.000602962	0.962742
Comp.90	0.000596747	0.963339
Comp.91	0.000595166	0.963934
Comp.92	0.00058638	0.96452
Comp.93	0.000581368	0.965102
Comp.94	0.00057555	0.965677
Comp.95	0.000571985	0.966249
Comp.96	0.000564377	0.966814
Comp.97	0.000558753	0.967372
Comp.98	0.000552929	0.967925
Comp.99	0.000547709	0.968473
Comp.100	0.00054587	0.969019
Comp.101	0.000544007	0.969563
Comp.102	0.000540271	0.970103
Comp.103	0.000538577	0.970642
Comp.104	0.000533185	0.971175
Comp.105	0.000520276	0.971695
Comp.106	0.000518505	0.972214
Comp.107	0.000516151	0.97273
Comp.108	0.00051593	0.973246
Comp.109	0.000512987	0.973759
Comp.110	0.0005104	0.974269
Comp.111	0.000500104	0.974769
Comp.112	0.00049562	0.975265
Comp.113	0.000491299	0.975756
Comp.114	0.000483468	0.97624
Comp.115	0.000479998	0.97672
Comp.116	0.000476163	0.977196
Comp.117	0.000464247	0.97766
Comp.118	0.000461861	0.978122
Comp.119	0.000460329	0.978582
Comp.120	0.000450328	0.979033
Comp.121	0.00044822	0.979481
Comp.122	0.000441926	0.979923
Comp.123	0.000440085	0.980363
Comp.124	0.000429642	0.980793
Comp.125	0.000425249	0.981218
Comp.126	0.000418372	0.981636
Comp.127	0.000415728	0.982052
Comp.128	0.000412593	0.982465
Comp.129	0.00040756	0.982872
Comp.130	0.000401957	0.983274
Comp.131	0.000388239	0.983662
Comp.132	0.000385015	0.984047
Comp.133	0.000375254	0.984423
Comp.134	0.000371862	0.984794
Comp.135	0.000367293	0.985162
Comp.136	0.000361182	0.985523
Comp.137	0.000357935	0.985881
Comp.138	0.000354547	0.986235
Comp.139	0.000351606	0.986587
Comp.140	0.000350153	0.986937
Comp.141	0.000347706	0.987285
Comp.142	0.000342826	0.987628
Comp.143	0.000337058	0.987965
Comp.144	0.000334949	0.9883
Comp.145	0.000329841	0.988629
Comp.146	0.000329289	0.988959
Comp.147	0.000323954	0.989283
Comp.148	0.000320897	0.989604
Comp.149	0.000319332	0.989923
Comp.150	0.000313716	0.990237
Comp.151	0.000305592	0.990542
Comp.152	0.000300298	0.990843
Comp.153	0.000293924	0.991136
Comp.154	0.000292691	0.991429
Comp.155	0.000287967	0.991717
Comp.156	0.000286057	0.992003
Comp.157	0.000282417	0.992286
Comp.158	0.000278379	0.992564
Comp.159	0.000277123	0.992841
Comp.160	0.000273755	0.993115
Comp.161	0.000267243	0.993382
Comp.162	0.000266073	0.993648
Comp.163	0.00026271	0.993911
Comp.164	0.000256419	0.994167
Comp.165	0.000255021	0.994422
Comp.166	0.00025432	0.994677
Comp.167	0.000244725	0.994921
Comp.168	0.000242617	0.995164
Comp.169	0.000238045	0.995402
Comp.170	0.000235483	0.995638
Comp.171	0.000231267	0.995869
Comp.172	0.000225236	0.996094
Comp.173	0.000222331	0.996316
Comp.174	0.000214344	0.996531
Comp.175	0.000212599	0.996743
Comp.176	0.000212363	0.996956
Comp.177	0.000209635	0.997165
Comp.178	0.00020355	0.997369
Comp.179	0.000199453	0.997568
Comp.180	0.000197308	0.997766
Comp.181	0.000196265	0.997962
Comp.182	0.000190943	0.998153
Comp.183	0.000187939	0.998341
Comp.184	0.000183903	0.998525
Comp.185	0.000175658	0.9987
Comp.186	0.000172618	0.998873
Comp.187	0.000171238	0.999044
Comp.188	0.000168567	0.999213
Comp.189	0.000161836	0.999375
Comp.190	0.000159187	0.999534
Comp.191	0.000156286	0.99969
Comp.192	9.49921e-05	0.999785
Comp.193	4.656e-05	0.999832
Comp.194	3.31914e-05	0.999865
Comp.195	2.36483e-05	0.999888
Comp.196	1.50577e-05	0.999904
Comp.197	7.74332e-06	0.999911
Comp.198	6.87147e-06	0.999918
Comp.199	4.713e-06	0.999923
Comp.200	3.40492e-06	0.999926
Comp.201	2.80577e-06	0.999929
Comp.202	2.53054e-06	0.999932
Comp.203	2.4575e-06	0.999934
Comp.204	2.32261e-06	0.999936
Comp.205	2.22347e-06	0.999939
Comp.206	2.20533e-06	0.999941
Comp.207	2.16326e-06	0.999943
Comp.208	2.01931e-06	0.999945
Comp.209	1.88294e-06	0.999947
Comp.210	1.87101e-06	0.999949
Comp.211	1.76854e-06	0.999951
Comp.212	1.73647e-06	0.999952
Comp.213	1.73074e-06	0.999954
Comp.214	1.66406e-06	0.999956
Comp.215	1.63058e-06	0.999957
Comp.216	1.58539e-06	0.999959
Comp.217	1.461e-06	0.99996
Comp.218	1.44794e-06	0.999962
Comp.219	1.40827e-06	0.999963
Comp.220	1.31988e-06	0.999964
Comp.221	1.21062e-06	0.999966
Comp.222	1.11618e-06	0.999967
Comp.223	1.02525e-06	0.999968
Comp.224	9.12115e-07	0.999969
Comp.225	8.6418e-07	0.99997
Comp.226	8.21853e-07	0.99997
Comp.227	8.00743e-07	0.999971
Comp.228	6.93537e-07	0.999972
Comp.229	6.83122e-07	0.999973
Comp.230	6.60039e-07	0.999973
Comp.231	6.3263e-07	0.999974
Comp.232	6.19142e-07	0.999975
Comp.233	5.96048e-07	0.999975
Comp.234	5.7218e-07	0.999976
Comp.235	5.62222e-07	0.999976
Comp.236	5.45436e-07	0.999977
Comp.237	5.19201e-07	0.999977
Comp.238	5.05858e-07	0.999978
Comp.239	5.01366e-07	0.999978
Comp.240	4.90972e-07	0.999979
Comp.241	4.88126e-07	0.999979
Comp.242	4.67349e-07	0.99998
Comp.243	4.64241e-07	0.99998
Comp.244	4.41917e-07	0.999981
Comp.245	4.383e-07	0.999981
Comp.246	4.32318e-07	0.999982
Comp.247	4.24933e-07	0.999982
Comp.248	4.19452e-07	0.999982
Comp.249	4.16221e-07	0.999983
Comp.250	4.02442e-07	0.999983
Comp.251	3.95603e-07	0.999984
Comp.252	3.86842e-07	0.999984
Comp.253	3.84526e-07	0.999984
Comp.254	3.76671e-07	0.999985
Comp.255	3.68594e-07	0.999985
Comp.256	3.6394e-07	0.999985
Comp.257	3.58311e-07	0.999986
Comp.258	3.5288e-07	0.999986
Comp.259	3.45126e-07	0.999987
Comp.260	3.41758e-07	0.999987
Comp.261	3.36749e-07	0.999987
Comp.262	3.35551e-07	0.999988
Comp.263	3.32552e-07	0.999988
Comp.264	3.2792e-07	0.999988
Comp.265	3.23394e-07	0.999989
Comp.266	3.18764e-07	0.999989
Comp.267	3.10402e-07	0.999989
Comp.268	3.06875e-07	0.999989
Comp.269	3.0485e-07	0.99999
Comp.270	2.99102e-07	0.99999
Comp.271	2.97694e-07	0.99999
Comp.272	2.94857e-07	0.999991
Comp.273	2.90057e-07	0.999991
Comp.274	2.887e-07	0.999991
Comp.275	2.83227e-07	0.999992
Comp.276	2.81496e-07	0.999992
Comp.277	2.80921e-07	0.999992
Comp.278	2.78534e-07	0.999992
Comp.279	2.73829e-07	0.999993
Comp.280	2.7334e-07	0.999993
Comp.281	2.69778e-07	0.999993
Comp.282	2.6419e-07	0.999993
Comp.283	2.58543e-07	0.999994
Comp.284	2.52771e-07	0.999994
Comp.285	2.46379e-07	0.999994
Comp.286	2.38161e-07	0.999994
Comp.287	2.36047e-07	0.999995
Comp.288	2.31362e-07	0.999995
Comp.289	2.30534e-07	0.999995
Comp.290	2.26625e-07	0.999995
Comp.291	2.24615e-07	0.999996
Comp.292	2.22012e-07	0.999996
Comp.293	2.17656e-07	0.999996
Comp.294	2.11207e-07	0.999996
Comp.295	2.04583e-07	0.999996
Comp.296	2.04164e-07	0.999997
Comp.297	1.95116e-07	0.999997
Comp.298	1.90459e-07	0.999997
Comp.299	1.89288e-07	0.999997
Comp.300	1.86476e-07	0.999997
Comp.301	1.849e-07	0.999998
Comp.302	1.82417e-07	0.999998
Comp.303	1.80706e-07	0.999998
Comp.304	1.8047e-07	0.999998
Comp.305	1.75715e-07	0.999998
Comp.306	1.62971e-07	0.999998
Comp.307	1.61694e-07	0.999999
Comp.308	1.60442e-07	0.999999
Comp.309	1.55559e-07	0.999999
Comp.310	1.42425e-07	0.999999
Comp.311	1.26998e-07	0.999999
Comp.312	1.17863e-07	0.999999
Comp.313	1.14813e-07	0.999999
Comp.314	1.03211e-07	1
Comp.315	9.94148e-08	1
Comp.316	9.23463e-08	1
Comp.317	8.7556e-08	1
Comp.318	8.44072e-08	1
Comp.319	5.84433e-08	1
Comp.320	7.63302e-12	1
Comp.321	4.82994e-12	1
Comp.322	3.12557e-12	1
Comp.323	1.92893e-12	1
Comp.324	1.10699e-12	1
Comp.325	7.40213e-13	1
Comp.326	7.16962e-13	1
Comp.327	6.93133e-13	1
Comp.328	6.49899e-13	1
Comp.329	5.8745e-13	1
Comp.330	5.24381e-13	1
Comp.331	4.91853e-13	1
Comp.332	4.51572e-13	1
Comp.333	4.24053e-13	1
Comp.334	3.65545e-13	1
Comp.335	3.34979e-13	1
Comp.336	4.7182e-17	1

[truncated: 8 more sheets: GRCh37 & GRCm38 Loadings, GRCh37 & GRCm38 Attributes, GRCh38 & GRCm38 PCA Explained, GRCh38 & GRCm38 Loadings, GRCh38 & GRCm38 Attributes, GRCm38 & GRCz10 PCA Explain, GRCm38 & GRCz10 Loadings, GRCm38 & GRCz10 Attributes]
