# Supplementary material for: A Support Vector Machine based method to distinguish long non-coding RNAs from protein coding transcripts
Source: BMC Genomics. 2017 Oct 18;18:804. doi: 10.1186/s12864-017-4178-4 (PMC5648457; doi:10.1186/s12864-017-4178-4)
Supplement: Supplementary file 3 — Sequences of the Swiss-Prot reviewed database not characterized, identified by our method with a high probability of being lncRNAs. (Fa 3.62 kb) [file 12864_2017_4178_MOESM3_ESM.fa]

>sp|Q6NVV9|ADAM5_HUMAN Putative disintegrin and metalloproteinase domain-containing protein 5 OS=Homo sapiens GN=ADAM5 PE=5 SV=2
MQTSILIKSSCRPQFQRRFHHRMQKQIQNIISILSSASVINSYDENDIRHSKPLLVQMDC
NYNGYVAGIPNSLVTLSVCSGLRGTMQLKNISYGIEPMEAVSGFIHKIYEEKYADTNILL
EENDTYTWFNSEYQVRKSSEKTDFIKLFPRYIEMHIVVDKNLFKPANMICRKSVGKECDF
TEYCNGDLPYCLPDTYVRDGEYCDSGGAFCFQGKCRTFDKQCDDLIGRGSRGAPVFCYDE
INTRGDNFGNCGTAHCLFQHILCGKLVCTWEHRDLISRPNLSVIYAHVRDQTCVSTYLPR
RTPPPVNSPISITSYYSAEDRDETFVQDGSMCGPDMYCFEMHCKHVRFLMNLKLCDASNH
CDRHGVCNNFNHCHCEKGYNPPYCQPKQGAFGSIDDGHLVPPTERSYMEEGR

>sp|Q17RA5|CMAS1_HUMAN Putative uncharacterized protein C21orf62-AS1 OS=Homo sapiens GN=C21orf62-AS1 PE=5 SV=1
MHHVRQLMMPICPMALNSTTSSSTTFGAFRIMTLNVEEWATAWKVLILLEAAVEEEKRSE
EKRILVCGTCGTRSSQKNL

>ENA|AJ132820|AJ132820.1 Homo sapiens mRNA for tMDC II, isoform [a] 
ATGTTCCTTCTTCTGGTGCTTCTCACTGGACTTGGTGGGATGCATGCAGACCTCAATCCT
CATAAAATCTTCCTGCAGACCACAATTCCAGAGAAGATTTCATCATCGGATGCAAAAACA
GATCCAGAACATAATGTTATTTACATGATTACCATAGGGAAAGCCATATTTTGTCCATCT
CAAAAAGCAATCAATTTTATCTTCAGCTTCTGTTATTAATTCTTATGACGAAAATGACAT
CCGTCATTCCAAACCTCTGCTAGTTCAGATGGATTGCAATTATAATGGATATGTTGCGGG
TATTCCAAATTCTCTTGTGACTCTCAGCGTATGTTCAGGACTCAGGGGAACAATGCAGCT
GAAAAACATCTCATATGGAATTGAACCGATGGAGGCTGTATCAGGATTTATACACAAGAT
TTATGAAGAAAAATATGCTGACACTAATATTCTCTTAGAAGAAAATGACACTTATACTTG
GTTTAATTCAGAGTATCAAGTCAGAAAAAGTTCAGAAAAAACTGACTTTATTAAGTTATT
CCCTCGATATATTGAAATGCATATTGTTGTGGACAAAAATTTGGTACTCTGGTGGTGTAA
AGGATTTTAACATCTGTAGCTTGGATGACTTTAAATATATTTCTTCTCATAATGGCCTTA
CATGTCTTCAGACAAACCCTCTTGAAATGCCAACCTACACACACAGGAGAATATGTGGCA
ATGGGTTGTTGGAAGGAAGTGAAGAATGTGACTGTGGCACTAAAGACTTCAAACCGGCTA
ATATGATTTGTAGGAAATCAGTTGGTAAAGAATGCGATTTCACTGAATATTGCAATGGGG
ACCTTCCATACTGTTTGCCTGACACTTATGTACGTGATGGAGAATATTGTGATTCAGGTG
GAGCCTTCTGTTTTCAAGGAAAGTGTCGGACTTTTGACAAACAATGTGATGATTTAATTG
GAAGAGGTTCAAGAGGTGCTCCGGTTTTCTGTTATGATGAAATTAATACCAGAGGAGACA
ATTTTGGAAACTGTGGCACTGCACACTGTCTTTTTCAACATATTCTATGTGGAAAATTAG
TCTGTACATGGGAACACAGAGACTTAATATCACGTCCAAATTTATCTGTGATTTATGCAC
ATGTACGAGACCAAACATGTGTGTCTACATACCTACCCAGGAGGACGCCACCTCCAGTAA
ATTCACCTATTTCAATCACATCATATTATTCAGCTGAAGACAGAGATGAAACATTTGTAC
AAGATGGTTCCATGTGTGGTCCTGATATGTATTGTTTCGAAATGCATTGTAAACATGTTA
GATTCCTGATGAATTTAAAATTGTGTGATGCTTCTAATCATTGTGATCGTCATGGAGTTT
GCAACAATTTTAACCATTGCCATTGTGAAAAGGGATATAATCCTCCTTACTGCCAACCAA
AGCAAGGAGCATTTGGAAGTATTGATGATGGACGCTTAGTACCACCAACTGAGAGAAGTT
ACATGGAGGAGGGAAGATAGGCCACTTTTCAAAAACAACGGTTTCAACTCATTTTCTACA
TTTCTCTACCTGTGCTTCTTATTACTACTGCCATTTTAATAAAACAGAAAAAATTGAGAG
AGCTATGCTATAGAGGGGAAAATGAAAGTGAGAGCTCTGTGTCAGAAGAAAGCAGCAGTA
ACAGCAAGTCATCCCTCAGTGAAAGCACCAGTCTCTAA

>ENA|BC117397|BC117397.1 Homo sapiens chromosome 21 open reading frame 49, mRNA (cDNA clone IMAGE:40125948). 
ATGAGGGAGGAGGAGGAGGGGAGAGGCCGGAGAGAGAAGCGGCTTTCGGGAAGGAAAGTG
TGATCTAGGAGGTGGAATAGTCCTCTCCAAACTTTGACCTGAGAATGACCCTCTATTTGG
ATTTGGATTACACAAAGTTTAACGTTTTTTGGAAAAATCCTACCTAGGTAATGTGTAGTT
CTCAATGCATCATGTCAGGCAGCTTATGATGCCAATTTGTCCCATGGCCTTAAATTCCAC
AACCTCATCATCTACCACCTTTGGTGCTTTCAGAATCATGACTCTCAATGTTGAAGAATG
GGCTACTGCATGGAAGGTGCTGATCCTTTTAGAGGCAGCCGTGGAAGAGGAAAAGAGATC
AGAAGAGAAAAGGATATTGGTTTGCGGAACATGTGGGACAAGAAGTTCCCAGAAGAATTT
GTGAGCAACTTCCCGACAGTAAGGCCCTGGCTAGACCTCAGGATGGTCCCTGCCTCCTGG
ACATTAGGAAGCCCAAAGGCCAGAACAAAAACACATGCCTAGTGGGGGAAGGCTCACTAA
GAGGGCACCAAGTGGGGCAAATACCCCTGGTAACCCATTTATGGAGGCTGCCACAGAAAT
GCTAGTTGGAAATTTTCCTCCTTCAGTCTATCATGAATTTCTTTTTTCTCTTTTGAGATG
AAGTCGCCCGGGCTGCAGTTCAGTGGTGCAATCTCGGCTCACTGCAAGCTCTGCCTCCCG
GGTTCCAACGATTGTCTTGTCTCGGCCTCCTGAGTAGCTGAGATTATGAGCACGCACCAT
CATACCCGGCTAATTTTTGTATTTATGGTGGAGATGGGGTTTTGCCGTGTTGGCCGGGCT
GGTCTTGAACTCCTGACCTTAGGGTGATCCACCCATCTTGGCCTCCAAAGGTGCTGGGAT
TGCAGGCATGAGCCACTGCACTCGGCTGTACCGTGATTATTAGTTCAAGGTTCTCTTTCA
CTGGGGTAAAGACCTTAAGAGAGCAGTTTTTGGGCTTTATATTCTCAATTTCCCGCACAG
TGC
